# Supplementary material for: Source Attribution Study of Sporadic Salmonella Derby Cases in France
Source: Front Microbiol. 2020 May 14;11:889. doi: 10.3389/fmicb.2020.00889 (PMC7240076; doi:10.3389/fmicb.2020.00889)
Supplement: TABLE S1 — Genome accession and epidemiologic data for the genome collection. [file Table_1.xlsx]

## Sheet: selection
Supplementary table 1: Genome accession and epidemiologic data for the genome collection
Key	Sampling date	Region	Lattitude	Longitude	Sector	Sampling stage	Matrix	NCBI accession	Deep coverage	Deep breadth	ST profiles
201400280	2014-01-08	Midi-Pyrenees	43.4888	1.8842	human	Clinical	blood	SAMN10755967	165	91.32%	39
201400370	2014-01-10	Rhone-Alpes	45.6486	5.2817	human	Clinical	Urines	SAMN10755968	146	90.75%	40
201400414	2014-01-13	Franche-Comte	47.1906	6.0233	human	Clinical	feces	SAMN10755969	90	91.0%	40
201400492	2014-01-13	Aquitaine	44.7253	-0.1401	human	Clinical	feces	SAMN10755970	100	91.21%	40
201400598	2014-01-10	Rhone-Alpes	45.6486	5.2817	human	Clinical	feces	SAMN10755971	141	91.15%	40
201400670	2014-01-21	Midi-Pyrenees	43.4888	1.8842	human	Clinical	feces	SAMN10755972	na	na	40
201400722	2014-01-25	Rhone-Alpes	45.6486	5.2817	human	Clinical	feces	SAMN10755973	134	91.3%	39
201400726	2014-01-27	Rhone-Alpes	45.6486	5.2817	human	Clinical	feces	SAMN10755974	142	91.14%	40
201400731	2014-01-22	Rhone-Alpes	45.6486	5.2817	human	Clinical	feces	SAMN10755975	186	90.58%	40
201400869	2014-01-29	Pays de la Loire	47.1094	-1.1124	human	Clinical	feces	SAMN10755976	na	na	39
201401198	2014-01-29	Picardie	49.8442	2.2961	human	Clinical	feces	SAMN10755977	61	91.1%	40
201401230	2014-02-06	Midi-Pyrenees	43.4888	1.8842	human	Clinical	feces	SAMN10755978	101	90.89%	40
201401437	2014-02-13	Midi-Pyrenees	43.4888	1.8842	human	Clinical	feces	SAMN10755979	106	90.89%	40
201401549	2014-02-26	Rhone-Alpes	45.6486	5.2817	human	Clinical	feces	SAMN10755980	119	91.11%	40
201401562	2014-02-25	Picardie	49.8442	2.2961	human	Clinical	feces	SAMN10755981	237	91.27%	40
201401693	2014-02-25	Aquitaine	44.7253	-0.1401	human	Clinical	feces	SAMN10755982	189	90.99%	40
201401716	2014-02-28	Poitou-Charentes	46.4719	0.7745	human	Clinical	feces	SAMN10755983	174	91.0%	40
201401756	2014-03-08	Languedoc-Roussilon	43.4968	4.3176	human	Clinical	feces	SAMN10755984	145	91.09%	40
201401857	2014-03-07	Ile-de-France	48.7508	2.7905	human	Clinical	feces	SAMN10755985	139	91.07%	40
201401891	2014-03-05	Languedoc-Roussilon	43.4968	4.3176	human	Clinical	feces	SAMN10755986	144	90.66%	40
201401917	2014-03-13	Basse-Normandie	49.1305	-0.3708	human	Clinical	feces	SAMN10755987	137	90.19%	40
201401922	2014-03-04	Aquitaine	44.7253	-0.1401	human	Clinical	feces	SAMN10755988	125	90.58%	40
201402407	2014-03-12	Ile-de-France	48.7508	2.7905	human	Clinical	feces	SAMN10755989	129	90.82%	40
201402459	2014-03-14	Ile-de-France	48.7508	2.7905	human	Clinical	feces	SAMN09080915	138	92.77%	71
201402462	2014-04-06	Bourgogne	47.214	5.4822	human	Clinical	feces	SAMN10755990	114	90.27%	40
201402484	2014-04-04	Centre	47.7947	2.3483	human	Clinical	feces	SAMN10755991	134	89.8%	39
201402501	2014-04-03	Bretagne	48.0083	-1.2387	human	Clinical	feces	SAMN09080916	128	90.85%	71
201402511	2014-04-08	Alsace	48.5212	7.7536	human	Clinical	feces	SAMN10755992	55	91.35%	39
201402568	2014-04-07	Martinique	14.5291	-61.0703	human	Clinical	feces	SAMN10755993	172	91.15%	40
201402773	2014-04-09	Auvergne	45.6716	3.5211	human	Clinical	feces	SAMN10755994	124	90.52%	40
201403341	2014-04-02	Pays de la Loire	47.1094	-1.1124	human	Clinical	feces	SAMN10755995	39	90.94%	39
201403705	2014-04-16	Pays de la Loire	47.1094	-1.1124	human	Clinical	feces	SAMN10755996	146	90.42%	40
201403921	2014-05-06	Rhone-Alpes	45.6486	5.2817	human	Clinical	feces	SAMN10755997	71	90.9%	40
201404154	2014-05-16	Bretagne	48.0083	-1.2387	human	Clinical	feces	SAMN10755998	59	91.08%	40
201404239	2014-05-23	Rhone-Alpes	45.6486	5.2817	human	Clinical	feces	SAMN10755999	69	90.91%	40
201404339	2014-05-31	Languedoc-Roussilon	43.4968	4.3176	human	Clinical	feces	SAMN10756000	72	91.02%	40
201404572	2014-06-14	Ile-de-France	48.7508	2.7905	human	Clinical	feces	SAMN10756001	na	na	39
201405022	2014-06-05	Pays de la Loire	47.1094	-1.1124	human	Clinical	feces	SAMN10756002	57	90.92%	40
201405217	2014-06-14	Rhone-Alpes	45.6486	5.2817	human	Clinical	feces	SAMN10756003	54	90.89%	40
201405226	2014-06-30	Basse-Normandie	49.1305	-0.3708	human	Clinical	feces	SAMN10756004	63	91.1%	40
201405345	2014-06-08	Rhone-Alpes	45.6486	5.2817	human	Clinical	feces	SAMN10756005	53	91.65%	682
201506695	2015-08-05	Ile-de-France	48.7508	2.7905	human	Clinical	feces	SAMN10756182	112	91.77%	683
201405538	2014-06-26	Nord-Pas-de-Calais	50.5361	3.5019	human	Clinical	feces	SAMN10756007	54	90.65%	40
201405595	2014-07-16	Ile-de-France	48.7508	2.7905	human	Clinical	feces	SAMN10756008	na	na	40
201405843	2014-07-11	Pays de la Loire	47.1094	-1.1124	human	Clinical	Urines	SAMN10756009	45	90.85%	40
201405871	2014-07-16	Languedoc-Roussilon	43.4968	4.3176	human	Clinical	feces	SAMN10756010	59	91.92%	39
201405900	2014-07-21	Ile-de-France	48.7508	2.7905	human	Clinical	feces	SAMN10756011	67	91.19%	40
201406406	2014-07-17	Picardie	49.8442	2.2961	human	Clinical	feces	SAMN10756012	55	91.09%	40
201406583	2014-07-23	Aquitaine	44.7253	-0.1401	human	Clinical	feces	SAMN10756013	65	91.19%	39
201406688	2014-07-23	Rhone-Alpes	45.6486	5.2817	human	Clinical	feces	SAMN10756014	42	90.97%	40
201406995	2014-07-24	Rhone-Alpes	45.6486	5.2817	human	Clinical	feces	SAMN10756015	56	91.06%	40
201407050	2014-07-30	Rhone-Alpes	45.6486	5.2817	human	Clinical	feces	SAMN10756016	76	91.23%	39
201407098	2014-07-30	Pays de la Loire	47.1094	-1.1124	human	Clinical	feces	SAMN10756017	50	91.7%	682
201407219	2014-08-06	Ile-de-France	48.7508	2.7905	human	Clinical	feces	SAMN09080917	68	92.36%	71
201407237	2014-08-04	Haute-Normandie	49.1017	0.1813	human	Clinical	feces	SAMN10756018	47	91.08%	40
201407264	2014-08-06	Auvergne	45.6716	3.5211	human	Clinical	blood	SAMN10756019	31	90.94%	40
201407354	2014-08-11	Picardie	49.8442	2.2961	human	Clinical	feces	SAMN10756020	51	91.21%	39
201407381	2014-08-07	Picardie	49.8442	2.2961	human	Clinical	feces	SAMN10756021	30	91.01%	40
201407546	2014-08-08	Midi-Pyrenees	43.4888	1.8842	human	Clinical	feces	SAMN10756022	49	90.86%	40
201407672	2014-08-12	Poitou-Charentes	46.4719	0.7745	human	Clinical	feces	SAMN10756023	42	90.9%	40
201407779	2014-08-15	Haute-Normandie	49.1017	0.1813	human	Clinical	feces	SAMN10756024	56	91.0%	40
201407908	2014-08-12	Centre	47.7947	2.3483	human	Clinical	feces	SAMN10756025	58	91.12%	40
201408509	2014-08-19	Rhone-Alpes	45.6486	5.2817	human	Clinical	feces	SAMN10756026	61	91.73%	40
201408715	2014-08-18	Haute-Normandie	49.1017	0.1813	human	Clinical	feces	SAMN10756027	40	90.96%	40
201408728	2014-08-20	Centre	47.7947	2.3483	human	Clinical	feces	SAMN10756028	96	91.21%	40
201409015	2014-09-01	Centre	47.7947	2.3483	human	Clinical	feces	SAMN10756030	63	91.09%	40
201513113	2015-12-09	Aquitaine	44.7253	-0.1401	human	Clinical	feces	SAMN10756258	160	92.25%	3135
201409218	2014-09-05	Provence-Alpes-Cote d’Azur	43.1811	5.809	human	Clinical	feces	SAMN10756032	49	90.42%	40
201409231	2014-09-10	Languedoc-Roussilon	43.4968	4.3176	human	Clinical	feces	SAMN10756033	63	90.74%	5420
201409275	2014-09-11	Haute-Normandie	49.1017	0.1813	human	Clinical	feces	SAMN10756034	139	91.56%	682
201409279	2014-09-07	Poitou-Charentes	46.4719	0.7745	human	Clinical	Urines	SAMN10756035	128	90.52%	39
201409280	2014-09-12	Poitou-Charentes	46.4719	0.7745	human	Clinical	feces	SAMN10756036	142	90.55%	40
201409585	2014-09-09	Basse-Normandie	49.1305	-0.3708	human	Clinical	feces	SAMN10756037	140	90.27%	40
201409774	2014-09-10	Centre	47.7947	2.3483	human	Clinical	feces	SAMN10756038	118	91.03%	40
201409880	2014-09-15	Pays de la Loire	47.1094	-1.1124	human	Clinical	feces	SAMN10756039	114	91.29%	39
201409907	2014-09-20	Rhone-Alpes	45.6486	5.2817	human	Clinical	feces	SAMN10756040	108	91.19%	40
201409920	2014-09-23	Provence-Alpes-Cote d’Azur	43.1811	5.809	human	Clinical	feces	SAMN10756041	79	91.07%	40
201410130	2014-09-26	Ile-de-France	48.7508	2.7905	human	Clinical	feces	SAMN10756042	89	91.11%	40
201410132	2014-09-22	Ile-de-France	48.7508	2.7905	human	Clinical	feces	SAMN10756043	107	91.03%	39
201410145	2014-09-22	Pays de la Loire	47.1094	-1.1124	human	Clinical	feces	SAMN10756044	115	90.94%	40
201410308	2014-09-27	Centre	47.7947	2.3483	human	Clinical	feces	SAMN10756045	127	90.98%	40
201410475	2014-09-30	Rhone-Alpes	45.6486	5.2817	human	Clinical	feces	SAMN10756046	107	91.11%	40
201410586	2014-09-29	Rhone-Alpes	45.6486	5.2817	human	Clinical	feces	SAMN10756047	119	91.12%	40
201410751	2014-10-07	Nord-Pas-de-Calais	50.5361	3.5019	human	Clinical	feces	SAMN10756048	106	91.12%	682
201410756	2014-10-03	Pays de la Loire	47.1094	-1.1124	human	Clinical	feces	SAMN10756049	88	91.43%	39
201410757	2014-10-09	Nord-Pas-de-Calais	50.5361	3.5019	human	Clinical	feces	SAMN10756050	79	92.51%	682
201410778	2014-10-14	Haute-Normandie	49.1017	0.1813	human	Clinical	feces	SAMN10756051	93	91.92%	682
201410957	2014-10-15	Rhone-Alpes	45.6486	5.2817	human	Clinical	feces	SAMN10756052	133	91.26%	40
201411020	2014-10-14	Rhone-Alpes	45.6486	5.2817	human	Clinical	feces	SAMN10756053	93	91.3%	40
201411400	2014-10-14	Pays de la Loire	47.1094	-1.1124	human	Clinical	feces	SAMN10756054	105	90.25%	40
201411406	2014-10-22	Rhone-Alpes	45.6486	5.2817	human	Clinical	feces	SAMN10756055	88	91.12%	40
201411591	2014-10-25	Ile-de-France	48.7508	2.7905	human	Clinical	Urines	SAMN10756056	133	90.78%	40
201411667	2014-11-06	Poitou-Charentes	46.4719	0.7745	human	Clinical	feces	SAMN10756057	109	90.82%	39
201411672	2014-11-03	Languedoc-Roussilon	43.4968	4.3176	human	Clinical	feces	SAMN10756058	121	91.88%	40
201411751	2014-11-09	Poitou-Charentes	46.4719	0.7745	human	Clinical	blood	SAMN10756059	124	90.62%	40
201411878	2014-11-12	Basse-Normandie	49.1305	-0.3708	human	Clinical	Urines	SAMN10756060	115	90.57%	39
201411996	2014-11-15	Midi-Pyrenees	43.4888	1.8842	human	Clinical	feces	SAMN10756061	106	90.54%	40
201412029	2014-11-14	Ile-de-France	48.7508	2.7905	human	Clinical	feces	SAMN10756062	142	90.97%	40
201412046	2014-11-19	Bretagne	48.0083	-1.2387	human	Clinical	feces	SAMN10756063	99	91.07%	40
201412048	2014-11-24	Ile-de-France	48.7508	2.7905	human	Clinical	feces	SAMN10756064	121	91.18%	40
201412102	2014-11-26	Lorraine	49.0163	6.6165	human	Clinical	feces	SAMN10756065	107	90.62%	40
201412122	2014-11-26	Languedoc-Roussilon	43.4968	4.3176	human	Clinical	feces	SAMN10756066	158	90.92%	40
201412140	2014-11-27	Lorraine	49.0163	6.6165	human	Clinical	feces	SAMN10756067	112	90.65%	40
201412149	2014-11-28	Rhone-Alpes	45.6486	5.2817	human	Clinical	feces	SAMN10756068	115	90.82%	40
201412178	2014-11-26	Poitou-Charentes	46.4719	0.7745	human	Clinical	feces	SAMN10756069	120	90.41%	40
201412300	2014-11-27	Provence-Alpes-Cote d’Azur	43.1811	5.809	human	Clinical	feces	SAMN10756070	116	91.03%	40
201412323	2014-11-29	Basse-Normandie	49.1305	-0.3708	human	Clinical	feces	SAMN10756071	108	90.88%	40
201412326	2014-11-08	Rhone-Alpes	45.6486	5.2817	human	Clinical	Urines	SAMN10756072	121	90.88%	40
201412502	2014-12-02	Midi-Pyrenees	43.4888	1.8842	human	Clinical	feces	SAMN10756073	140	90.7%	40
201412615	2014-12-03	Alsace	48.5212	7.7536	human	Clinical	feces	SAMN10756074	98	91.18%	40
201408798	2014-09-02	Rhone-Alpes	45.6486	5.2817	human	Clinical	feces	SAMN10756029	39	91.07%	5421
201412853	2014-12-03	Ile-de-France	48.7508	2.7905	human	Clinical	feces	SAMN10756076	109	90.59%	40
201500035	2014-11-06	Picardie	49.8442	2.2961	human	Clinical	feces	SAMN10756077	147	90.6%	40
201500043	2014-12-25	Ile-de-France	48.7508	2.7905	human	Clinical	feces	SAMN10756078	177	91.03%	40
201500113	2015-01-03	Ile-de-France	48.7508	2.7905	human	Clinical	feces	SAMN10756079	126	91.67%	682
201500189	2015-01-04	Auvergne	45.6716	3.5211	human	Clinical	feces	SAMN10756080	127	91.0%	40
201500261	2015-01-08	Centre	47.7947	2.3483	human	Clinical	feces	SAMN10756081	208	91.02%	40
201500264	2015-01-12	Rhone-Alpes	45.6486	5.2817	human	Clinical	feces	SAMN10756082	153	90.84%	40
201500314	2015-01-10	Midi-Pyrenees	43.4888	1.8842	human	Clinical	feces	SAMN10756083	130	90.73%	40
201500377	2015-01-11	Lorraine	49.0163	6.6165	human	Clinical	feces	SAMN10756084	146	90.87%	40
201500546	2015-01-07	La Reunion	-20.9525	55.448	human	Clinical	feces	SAMN10756085	121	90.21%	40
201500614	2015-01-17	Rhone-Alpes	45.6486	5.2817	human	Clinical	Urines	SAMN10756086	140	90.95%	39
201500621	2015-01-16	Midi-Pyrenees	43.4888	1.8842	human	Clinical	feces	SAMN10756087	131	90.94%	40
201500629	2015-01-16	Limousin	45.7388	1.6891	human	Clinical	feces	SAMN10756088	99	90.92%	40
201500639	2015-01-20	Midi-Pyrenees	43.4888	1.8842	human	Clinical	feces	SAMN10756089	73	91.27%	39
201500733	2015-01-22	Aquitaine	44.7253	-0.1401	human	Clinical	feces	SAMN10756090	131	90.45%	40
201500827	2015-01-23	Poitou-Charentes	46.4719	0.7745	human	Clinical	Urines	SAMN10756091	97	91.12%	40
201500915	2015-01-31	Poitou-Charentes	46.4719	0.7745	human	Clinical	feces	SAMN10756092	92	90.9%	40
201500958	2015-01-27	Ile-de-France	48.7508	2.7905	human	Clinical	Urines	SAMN10756093	119	90.54%	40
201501250	2015-02-14	Lorraine	49.0163	6.6165	human	Clinical	feces	SAMN10756094	73	91.18%	40
201405445	2014-07-04	Rhone-Alpes	45.6486	5.2817	human	Clinical	feces	SAMN10756006	45	91.31%	5423
201501287	2015-02-14	Poitou-Charentes	46.4719	0.7745	human	Clinical	feces	SAMN10756096	88	91.18%	40
201501340	2015-02-14	Poitou-Charentes	46.4719	0.7745	human	Clinical	Urines	SAMN10756097	159	91.18%	40
201501354	2015-02-12	Languedoc-Roussilon	43.4968	4.3176	human	Clinical	feces	SAMN10756098	121	91.23%	40
201501456	2015-02-19	Midi-Pyrenees	43.4888	1.8842	human	Clinical	feces	SAMN10756099	155	90.9%	40
201501496	2015-02-23	Nord-Pas-de-Calais	50.5361	3.5019	human	Clinical	Urines	SAMN10756100	135	90.95%	40
201501530	2015-02-24	Picardie	49.8442	2.2961	human	Clinical	feces	SAMN10756101	154	91.04%	40
201501600	2015-02-28	Aquitaine	44.7253	-0.1401	human	Clinical	Urines	SAMN10756102	107	90.69%	40
201501639	2015-02-28	Picardie	49.8442	2.2961	human	Clinical	feces	SAMN10756103	196	91.24%	40
201501915	2015-03-13	Bretagne	48.0083	-1.2387	human	Clinical	feces	SAMN10756104	101	89.98%	40
201502038	2015-03-14	Corse	41.8685	8.7369	human	Clinical	feces	SAMN10756105	91	91.75%	682
201502185	2015-03-23	Aquitaine	44.7253	-0.1401	human	Clinical	feces	SAMN10756106	81	91.62%	682
201502215	2015-03-17	Guyane	4.857	-52.3306	human	Clinical	feces	SAMN10756107	87	91.17%	40
201502248	2015-03-23	Midi-Pyrenees	43.4888	1.8842	human	Clinical	feces	SAMN10756108	131	91.12%	40
201502336	2015-03-27	Rhone-Alpes	45.6486	5.2817	human	Clinical	feces	SAMN10756109	132	90.87%	40
201502433	2015-03-26	Nord-Pas-de-Calais	50.5361	3.5019	human	Clinical	feces	SAMN10756110	141	90.83%	39
201502495	2015-04-01	Nord-Pas-de-Calais	50.5361	3.5019	human	Clinical	feces	SAMN10756111	115	90.85%	40
201502500	2015-04-03	La Reunion	-20.9525	55.448	human	Clinical	feces	SAMN10756112	80	91.18%	40
201502528	2015-03-31	Languedoc-Roussilon	43.4968	4.3176	human	Clinical	feces	SAMN10756113	127	90.37%	40
201507458	2015-08-12	Ile-de-France	48.7508	2.7905	human	Clinical	feces	SAMN10756189	120	91.33%	5423
201502549	2015-03-31	Limousin	45.7388	1.6891	human	Clinical	feces	SAMN10756115	129	91.05%	39
201502572	2015-03-30	Picardie	49.8442	2.2961	human	Clinical	feces	SAMN10756116	127	90.84%	40
201502610	2015-04-04	Rhone-Alpes	45.6486	5.2817	human	Clinical	feces	SAMN10756117	89	91.16%	40
201502623	2015-02-11	Ile-de-France	48.7508	2.7905	human	Clinical	feces	SAMN10756118	134	90.75%	40
201502624	2015-04-09	Bourgogne	47.214	5.4822	human	Clinical	feces	SAMN10756119	80	91.11%	40
201502655	2015-04-07	Centre	47.7947	2.3483	human	Clinical	feces	SAMN10756120	69	91.2%	40
201502666	2015-04-08	Pays de la Loire	47.1094	-1.1124	human	Clinical	feces	SAMN10756121	66	91.0%	40
201502733	2015-03-10	Languedoc-Roussilon	43.4968	4.3176	human	Clinical	feces	SAMN10756122	102	90.46%	40
201501275	2015-02-13	Ile-de-France	48.7508	2.7905	human	Clinical	feces	SAMN10756095	157	92.44%	5424
201502827	2015-04-14	Ile-de-France	48.7508	2.7905	human	Clinical	feces	SAMN10756124	102	90.74%	40
201502838	2015-04-12	Languedoc-Roussilon	43.4968	4.3176	human	Clinical	feces	SAMN10756125	104	90.6%	40
201502943	2015-04-14	Midi-Pyrenees	43.4888	1.8842	human	Clinical	feces	SAMN10756126	146	90.63%	40
201503849	2015-05-09	Pays de la Loire	47.1094	-1.1124	human	Clinical	feces	SAMN10756147	73	91.02%	5426
201502967	2015-04-17	Nord-Pas-de-Calais	50.5361	3.5019	human	Clinical	feces	SAMN10756128	107	90.76%	40
201503047	2015-04-17	Languedoc-Roussilon	43.4968	4.3176	human	Clinical	feces	SAMN10756129	94	91.34%	39
201503101	2015-04-20	Haute-Normandie	49.1017	0.1813	human	Clinical	feces	SAMN10756130	100	91.27%	40
201503142	2015-04-20	Ile-de-France	48.7508	2.7905	human	Clinical	feces	SAMN10756131	104	91.61%	682
201503204	2015-04-23	Franche-Comte	47.1906	6.0233	human	Clinical	feces	SAMN10756132	82	91.1%	40
201503251	2015-04-28	Ile-de-France	48.7508	2.7905	human	Clinical	feces	SAMN10756133	84	91.24%	40
201503310	2015-04-30	Pays de la Loire	47.1094	-1.1124	human	Clinical	feces	SAMN10756134	77	91.28%	40
201503321	2015-05-04	Franche-Comte	47.1906	6.0233	human	Clinical	feces	SAMN10756135	134	90.52%	40
201503418	2015-05-01	Provence-Alpes-Cote d’Azur	43.1811	5.809	human	Clinical	feces	SAMN10756136	83	91.14%	40
201503426	2015-04-30	Pays de la Loire	47.1094	-1.1124	human	Clinical	feces	SAMN10756137	79	91.01%	40
201503447	2015-05-04	Pays de la Loire	47.1094	-1.1124	human	Clinical	feces	SAMN10756138	86	91.16%	40
201503568	2015-05-04	Basse-Normandie	49.1305	-0.3708	human	Clinical	feces	SAMN10756139	87	91.29%	39
201503587	2015-05-16	Bretagne	48.0083	-1.2387	human	Clinical	feces	SAMN10756140	88	91.22%	40
201503593	2015-05-13	Ile-de-France	48.7508	2.7905	human	Clinical	feces	SAMN10756141	100	91.11%	40
201503756	2015-05-12	Rhone-Alpes	45.6486	5.2817	human	Clinical	feces	SAMN10756142	94	91.11%	40
201503838	2015-05-19	Rhone-Alpes	45.6486	5.2817	human	Clinical	feces	SAMN10756143	100	91.26%	40
201503841	2015-05-09	Rhone-Alpes	45.6486	5.2817	human	Clinical	feces	SAMN10756144	112	90.6%	40
201503842	2015-05-16	Rhone-Alpes	45.6486	5.2817	human	Clinical	feces	SAMN10756145	105	91.05%	40
201503845	2015-05-09	Rhone-Alpes	45.6486	5.2817	human	Clinical	feces	SAMN10756146	72	91.25%	40
201409182	2014-09-06	Ile-de-France	48.7508	2.7905	human	Clinical	feces	SAMN10756031	80	91.74%	5437
201503879	2015-05-19	Rhone-Alpes	45.6486	5.2817	human	Clinical	feces	SAMN10756148	92	91.37%	40
201504075	2015-05-21	Midi-Pyrenees	43.4888	1.8842	human	Clinical	feces	SAMN10756149	115	90.76%	40
201504172	2015-05-23	Ile-de-France	48.7508	2.7905	human	Clinical	feces	SAMN10756150	92	91.18%	40
201504287	2015-06-01	Midi-Pyrenees	43.4888	1.8842	human	Clinical	feces	SAMN10756151	113	90.96%	40
201504437	2015-06-02	Aquitaine	44.7253	-0.1401	human	Clinical	feces	SAMN10756152	160	91.19%	40
201504487	2015-06-08	Ile-de-France	48.7508	2.7905	human	Clinical	feces	SAMN10756153	85	91.14%	40
201504515	2015-06-06	Lorraine	49.0163	6.6165	human	Clinical	feces	SAMN10756154	80	91.38%	39
201504525	2015-06-06	Languedoc-Roussilon	43.4968	4.3176	human	Clinical	feces	SAMN10756155	157	91.87%	682
201504535	2015-06-04	Lorraine	49.0163	6.6165	human	Clinical	feces	SAMN10756156	119	91.07%	40
201504617	2015-06-15	Poitou-Charentes	46.4719	0.7745	human	Clinical	feces	SAMN10756157	127	90.81%	40
201504624	2015-06-17	Rhone-Alpes	45.6486	5.2817	human	Clinical	feces	SAMN10756158	112	90.88%	40
201504717	2015-06-10	Nord-Pas-de-Calais	50.5361	3.5019	human	Clinical	feces	SAMN10756159	136	91.21%	682
201504722	2015-06-18	Centre	47.7947	2.3483	human	Clinical	Urines	SAMN10756160	124	90.88%	40
201504777	2015-06-19	Alsace	48.5212	7.7536	human	Clinical	articulatory	SAMN10756161	188	90.71%	40
201504798	2015-06-15	Rhone-Alpes	45.6486	5.2817	human	Clinical	feces	SAMN10756162	181	90.84%	40
201504928	2015-06-27	Provence-Alpes-Cote d’Azur	43.1811	5.809	human	Clinical	feces	SAMN10756163	126	90.66%	40
201505111	2015-06-23	Lorraine	49.0163	6.6165	human	Clinical	feces	SAMN10756164	102	90.49%	40
201505354	2015-07-02	Provence-Alpes-Cote d’Azur	43.1811	5.809	human	Clinical	feces	SAMN10756165	111	90.83%	40
201505671	2015-07-07	Lorraine	49.0163	6.6165	human	Clinical	feces	SAMN10756166	116	91.01%	39
201505685	2015-07-08	Provence-Alpes-Cote d’Azur	43.1811	5.809	human	Clinical	feces	SAMN10756167	66	91.27%	39
201505837	2015-07-16	Languedoc-Roussilon	43.4968	4.3176	human	Clinical	feces	SAMN10756168	192	90.73%	40
201505847	2015-07-17	Haute-Normandie	49.1017	0.1813	human	Clinical	feces	SAMN10756169	120	91.51%	682
201505858	2015-07-11	Poitou-Charentes	46.4719	0.7745	human	Clinical	feces	SAMN10756170	124	90.83%	39
201505866	2015-07-21	Franche-Comte	47.1906	6.0233	human	Clinical	feces	SAMN10756171	96	90.96%	40
201505937	2015-07-23	Nord-Pas-de-Calais	50.5361	3.5019	human	Clinical	feces	SAMN10756172	175	91.17%	682
201505986	2015-07-25	Ile-de-France	48.7508	2.7905	human	Clinical	Urines	SAMN10756173	192	91.21%	39
201506082	2015-07-25	Rhone-Alpes	45.6486	5.2817	human	Clinical	feces	SAMN10756174	171	90.73%	40
201506135	2015-07-23	Centre	47.7947	2.3483	human	Clinical	feces	SAMN10756175	141	90.87%	39
201506175	2015-07-27	La Reunion	-20.9525	55.448	human	Clinical	feces	SAMN10756176	130	91.4%	682
201506254	2015-07-27	Alsace	48.5212	7.7536	human	Clinical	blood	SAMN10756177	129	90.66%	40
201506375	2015-07-21	Lorraine	49.0163	6.6165	human	Clinical	feces	SAMN10756178	141	90.93%	40
201506447	2015-07-25	Rhone-Alpes	45.6486	5.2817	human	Clinical	feces	SAMN10756179	106	90.93%	40
201506534	2015-07-28	Pays de la Loire	47.1094	-1.1124	human	Clinical	feces	SAMN10756180	146	91.09%	40
201506601	2015-08-01	Auvergne	45.6716	3.5211	human	Clinical	feces	SAMN10756181	117	91.32%	682
201412831	2014-12-04	Ile-de-France	48.7508	2.7905	human	Clinical	feces	SAMN10756075	100	91.66%	5428
201506701	2015-08-04	Pays de la Loire	47.1094	-1.1124	human	Clinical	blood	SAMN10756183	96	91.21%	40
201506707	2015-08-04	Midi-Pyrenees	43.4888	1.8842	human	Clinical	feces	SAMN10756184	141	90.43%	40
201506750	2015-08-09	Bourgogne	47.214	5.4822	human	Clinical	feces	SAMN10756185	85	91.1%	40
201506934	2015-08-08	Ile-de-France	48.7508	2.7905	human	Clinical	feces	SAMN09080917	172	92.35%	71
201507137	2015-08-07	Martinique	14.5291	-61.0703	human	Clinical	feces	SAMN10756186	188	91.01%	40
201507240	2015-08-11	Bourgogne	47.214	5.4822	human	Clinical	feces	SAMN10756187	194	90.75%	40
201507419	2015-07-30	Aquitaine	44.7253	-0.1401	human	Clinical	feces	SAMN10756188	229	91.17%	40
201502817	2015-04-10	Ile-de-France	48.7508	2.7905	human	Clinical	feces	SAMN10756123	117	91.39%	5425
201507546	2015-08-10	Provence-Alpes-Cote d’Azur	43.1811	5.809	human	Clinical	feces	SAMN10756190	107	91.04%	40
201507632	2015-08-14	Pays de la Loire	47.1094	-1.1124	human	Clinical	Urines	SAMN09080919	159	92.34%	71
201507709	2015-08-18	Pays de la Loire	47.1094	-1.1124	human	Clinical	feces	SAMN10756191	113	91.08%	40
201507829	2015-08-21	Midi-Pyrenees	43.4888	1.8842	human	Clinical	feces	SAMN10756192	91	92.51%	40
201507861	2015-08-21	Midi-Pyrenees	43.4888	1.8842	human	Clinical	feces	SAMN10756193	75	91.24%	40
201507910	2015-08-24	Franche-Comte	47.1906	6.0233	human	Clinical	feces	SAMN10756194	97	91.08%	40
201508052	2015-08-20	Provence-Alpes-Cote d’Azur	43.1811	5.809	human	Clinical	feces	SAMN10756195	97	91.11%	39
201508203	2015-08-24	Haute-Normandie	49.1017	0.1813	human	Clinical	feces	SAMN10756196	102	90.55%	39
201508243	2015-08-13	Auvergne	45.6716	3.5211	human	Clinical	Urines	SAMN10756197	122	91.16%	40
201508312	2015-08-27	Lorraine	49.0163	6.6165	human	Clinical	feces	SAMN10756198	103	90.97%	40
201508416	2015-08-28	Rhone-Alpes	45.6486	5.2817	human	Clinical	feces	SAMN10756199	108	90.54%	40
201508420	2015-08-29	Nord-Pas-de-Calais	50.5361	3.5019	human	Clinical	feces	SAMN10756200	58	91.09%	40
201508491	2015-08-31	Ile-de-France	48.7508	2.7905	human	Clinical	Urines	SAMN10756201	65	91.16%	39
201508541	2015-08-30	Ile-de-France	48.7508	2.7905	human	Clinical	feces	SAMN10756202	66	91.61%	682
201508609	2015-08-31	Rhone-Alpes	45.6486	5.2817	human	Clinical	blood	SAMN10756203	100	91.11%	40
201508643	2015-09-02	Midi-Pyrenees	43.4888	1.8842	human	Clinical	feces	SAMN10756204	87	91.19%	40
201508754	2015-08-31	Midi-Pyrenees	43.4888	1.8842	human	Clinical	Peritoneal	SAMN10756205	89	91.77%	682
201508783	2015-09-01	Pays de la Loire	47.1094	-1.1124	human	Clinical	feces	SAMN10756206	139	91.2%	40
201508799	2015-08-29	Bretagne	48.0083	-1.2387	human	Clinical	feces	SAMN10756207	103	91.15%	39
201508967	2015-08-05	Pays de la Loire	47.1094	-1.1124	human	Clinical	feces	SAMN10756208	102	90.7%	40
201509065	2015-09-03	Nord-Pas-de-Calais	50.5361	3.5019	human	Clinical	Urines	SAMN10756209	111	91.08%	39
201509142	2015-09-04	Aquitaine	44.7253	-0.1401	human	Clinical	feces	SAMN10756210	117	91.13%	40
201509256	2015-09-04	Rhone-Alpes	45.6486	5.2817	human	Clinical	feces	SAMN10756211	78	91.24%	39
201509385	2015-09-09	Centre	47.7947	2.3483	human	Clinical	feces	SAMN10756212	118	91.07%	40
201509386	2015-09-08	Centre	47.7947	2.3483	human	Clinical	feces	SAMN10756213	98	91.55%	40
201509427	2015-09-08	Midi-Pyrenees	43.4888	1.8842	human	Clinical	feces	SAMN10756214	94	91.28%	40
201509541	2015-09-08	Bourgogne	47.214	5.4822	human	Clinical	feces	SAMN10756215	128	91.05%	40
201509601	2015-09-10	Rhone-Alpes	45.6486	5.2817	human	Clinical	feces	SAMN10756216	114	91.02%	40
201509794	2015-09-25	Provence-Alpes-Cote d’Azur	43.1811	5.809	human	Clinical	feces	SAMN10756217	na	na	40
201509828	2015-09-24	Provence-Alpes-Cote d’Azur	43.1811	5.809	human	Clinical	feces	SAMN10756218	na	na	39
201509855	2015-09-09	Languedoc-Roussilon	43.4968	4.3176	human	Clinical	Urethral	SAMN10756219	175	91.73%	682
201502965	2015-04-20	Ile-de-France	48.7508	2.7905	human	Clinical	feces	SAMN10756127	119	91.67%	5425
201510029	2015-09-18	Champagne-Ardennes	48.9054	4.3643	human	Clinical	feces	SAMN10756220	95	91.22%	40
201510137	2015-09-20	Midi-Pyrenees	43.4888	1.8842	human	Clinical	feces	SAMN10756221	93	91.69%	682
201510168	2015-09-14	Picardie	49.8442	2.2961	human	Clinical	feces	SAMN10756222	77	91.09%	40
201510223	2015-10-05	Midi-Pyrenees	43.4888	1.8842	human	Clinical	feces	SAMN10756223	na	na	40
201510274	2015-10-05	Ile-de-France	48.7508	2.7905	human	Clinical	feces	SAMN10756224	na	na	40
201510727	2015-09-24	Nord-Pas-de-Calais	50.5361	3.5019	human	Clinical	feces	SAMN10756225	164	90.98%	40
201510824	2015-09-25	Bretagne	48.0083	-1.2387	human	Clinical	feces	SAMN10756226	130	90.77%	40
201510872	2015-09-22	Champagne-Ardennes	48.9054	4.3643	human	Clinical	feces	SAMN10756227	126	90.91%	40
201510905	2015-09-26	Auvergne	45.6716	3.5211	human	Clinical	feces	SAMN10756228	130	90.94%	40
201510930	2015-09-30	Pays de la Loire	47.1094	-1.1124	human	Clinical	feces	SAMN09080920	137	92.25%	71
201511007	2015-09-30	Martinique	14.5291	-61.0703	human	Clinical	feces	SAMN10756229	186	91.2%	40
201511240	2015-10-02	Bourgogne	47.214	5.4822	human	Clinical	blood	SAMN10756230	128	91.25%	682
201511433	2015-10-05	Rhone-Alpes	45.6486	5.2817	human	Clinical	Urines	SAMN10756231	145	90.88%	40
201511573	2015-10-05	Lorraine	49.0163	6.6165	human	Clinical	feces	SAMN10756232	125	90.91%	39
201511640	2015-10-14	Bourgogne	47.214	5.4822	human	Clinical	feces	SAMN10756233	129	90.6%	40
201511678	2015-10-17	Provence-Alpes-Cote d’Azur	43.1811	5.809	human	Clinical	feces	SAMN10756234	100	91.3%	40
201511707	2015-10-15	Ile-de-France	48.7508	2.7905	human	Clinical	Urines	SAMN10756235	93	91.02%	40
201511813	2015-10-15	Ile-de-France	48.7508	2.7905	human	Clinical	feces	SAMN10756236	48	91.31%	39
201511935	2015-10-28	Lorraine	49.0163	6.6165	human	Clinical	feces	SAMN10756237	113	90.4%	40
201511948	2015-10-11	Provence-Alpes-Cote d’Azur	43.1811	5.809	human	Clinical	feces	SAMN10756238	103	91.1%	40
201512015	2015-11-01	Rhone-Alpes	45.6486	5.2817	human	Clinical	feces	SAMN10756239	120	90.89%	40
201512087	2015-11-06	Lorraine	49.0163	6.6165	human	Clinical	feces	SAMN10756240	88	91.75%	682
201512424	2015-11-07	Ile-de-France	48.7508	2.7905	human	Clinical	Pus	SAMN10756241	188	91.74%	682
201512455	2015-11-08	Rhone-Alpes	45.6486	5.2817	human	Clinical	feces	SAMN10756242	96	90.72%	40
201512483	2015-11-02	Rhone-Alpes	45.6486	5.2817	human	Clinical	feces	SAMN10756243	222	91.39%	39
201512534	2015-11-04	Aquitaine	44.7253	-0.1401	human	Clinical	feces	SAMN10756244	108	90.74%	40
201512581	2015-11-07	Bretagne	48.0083	-1.2387	human	Clinical	feces	SAMN10756245	82	90.57%	40
201512675	2015-11-12	Pays de la Loire	47.1094	-1.1124	human	Clinical	feces	SAMN10756246	67	91.77%	682
201512711	2015-11-10	Bourgogne	47.214	5.4822	human	Clinical	Pus	SAMN10756247	89	91.33%	39
201512756	2015-11-09	Provence-Alpes-Cote d’Azur	43.1811	5.809	human	Clinical	feces	SAMN10756248	105	90.36%	40
201512780	2015-11-17	Nord-Pas-de-Calais	50.5361	3.5019	human	Clinical	feces	SAMN10756249	90	91.09%	40
201512808	2015-11-13	Rhone-Alpes	45.6486	5.2817	human	Clinical	feces	SAMN10756250	80	91.27%	39
201512811	2015-11-26	Basse-Normandie	49.1305	-0.3708	human	Clinical	feces	SAMN10756251	118	90.77%	39
201512840	2015-11-28	Basse-Normandie	49.1305	-0.3708	human	Clinical	feces	SAMN10756252	95	91.32%	39
201512881	2015-12-04	Basse-Normandie	49.1305	-0.3708	human	Clinical	Urines	SAMN10756253	67	91.24%	39
201512893	2015-12-05	Lorraine	49.0163	6.6165	human	Clinical	feces	SAMN10756254	87	91.36%	40
201512926	2015-12-08	Ile-de-France	48.7508	2.7905	human	Clinical	feces	SAMN10756255	93	91.49%	40
201513031	2015-12-10	Midi-Pyrenees	43.4888	1.8842	human	Clinical	Urines	SAMN10756256	124	91.95%	40
201513069	2015-12-09	Rhone-Alpes	45.6486	5.2817	human	Clinical	feces	SAMN10756257	238	91.26%	40
201511872	2015-11-12	Rhône-Alpes	45.6486	5.2817	human	Clinical	feces	na			ST40
201513193	2015-12-03	Centre	47.7947	2.3483	human	Clinical	feces	SAMN10756259	101	90.71%	682
2014LSAL00238	07/01/2014	Rhone-Alpes	45.6486	5.2817	Pork	Industrial transformation	Meat from pig - fresh	SAMN07267519	273	91.92%	682
2014LSAL00274	09/01/2014	Lorraine	49.0163	6.6165	Pork	Retail sale	Meat from pig - meat products - raw but intended to be eaten cooked	SAMN07734874	113	91.4%	40
2014LSAL00337	14/01/2014	Pays de la Loire	47.1094	-1.1124	Pork	Industrial transformation	Meat from pig - meat preparation intended to be eaten cooked	SAMN07734875	129	91.38%	40
2014LSAL00455	15/01/2014	Poitou-Charentes	46.4719	0.7745	Pork	Slaughter	Meat from pig - fresh	SAMN07734876	75	91.41%	40
2014LSAL00717	11/02/2014	Midi-Pyrenees	43.4888	1.8842	Pork	Slaughter	Meat from pig - carcass	SAMN07734877	235	91.0%	40
2014LSAL00762	18/02/2014	Pays de la Loire	47.1094	-1.1124	Pork	Industrial transformation	Meat from pig - fresh	SAMN07734878	282	91.28%	40
2014LSAL00814	28/01/2014	Aquitaine	44.7253	-0.1401	Pork	Slaughter	Meat from pig - carcass	SAMN07734879	307	91.42%	40
2014LSAL00873	17/02/2014	Bretagne	48.0083	-1.2387	Pork	Unspecified	Meat from pig - fresh	SAMN07734880	221	91.34%	40
2014LSAL00980	05/03/2014	Bretagne	48.0083	-1.2387	Pork	Industrial transformation	Meat from pig - fresh	SAMN07734881	99	91.4%	40
2014LSAL01158	14/03/2014	Pays de la Loire	47.1094	-1.1124	Pork	Retail sale	Meat from pig - offal	SAMN07734882	142	91.56%	682
2014LSAL01220	17/03/2014	Rhone-Alpes	45.6486	5.2817	Pork	Slaughter	Meat from pig - fresh	SAMN07734883	244	91.43%	40
2014LSAL01256	13/03/2014	Provence-Alpes-Cote d’Azur	43.1811	5.809	Pork	Slaughter	Meat from pig - carcass	SAMN07734884	139	91.36%	40
2014LSAL01306	24/03/2014	Limousin	45.7388	1.6891	Pork	Retail sale	Meat from pig - offal	SAMN07734885	51	91.28%	40
2014LSAL01311	16/03/2014	Pays de la Loire	47.1094	-1.1124	Poultry	Slaughter	Meat from duck - carcass	SAMN07734886	164	92.55%	71
2014LSAL01383	26/03/2014	Bretagne	48.0083	-1.2387	Poultry	Slaughter	Meat from broilers - Gallus gallus - carcass	SAMN07734887	376	92.55%	71
2014LSAL01467	04/04/2014	Auvergne	45.6716	3.5211	Pork	Slaughter	Meat from pig - carcass	SAMN07734888	227	91.46%	39
2014LSAL01499	01/04/2014	Bretagne	48.0083	-1.2387	Poultry	Slaughter	Meat from broilers - Gallus gallus - carcass	SAMN07734889	309	92.53%	71
2014LSAL01651	09/04/2014	Pays de la Loire	47.1094	-1.1124	Pork	Retail sale	Meat from pig - offal	SAMN07734890	140	91.4%	40
2014LSAL01779	24/04/2014	Bretagne	48.0083	-1.2387	Poultry	Slaughter	Meat from broilers - Gallus gallus - carcass	SAMN07734891	236	92.58%	71
2014LSAL01780	24/04/2014	Bretagne	48.0083	-1.2387	Poultry	Slaughter	Meat from broilers - Gallus gallus - carcass	SAMN07734892	251	92.57%	71
2014LSAL01781	24/04/2014	Bretagne	48.0083	-1.2387	Poultry	Slaughter	Meat from broilers - Gallus gallus - carcass	SAMN07734893	190	92.51%	71
2014LSAL01894	28/04/2014	Aquitaine	44.7253	-0.1401	Pork	Slaughter	Meat from pig	SAMN07734894	252	91.43%	40
2014LSAL02051	21/05/2014	Bretagne	48.0083	-1.2387	Pork	Slaughter	Meat from pig - carcass	SAMN07734895	229	91.4%	40
2014LSAL02073	13/05/2014	Bretagne	48.0083	-1.2387	Poultry	Slaughter	Meat from broilers - Gallus gallus - carcass	SAMN07734896	101	92.39%	71
2014LSAL02163	20/05/2014	Bretagne	48.0083	-1.2387	Poultry	Slaughter	Meat from broilers - Gallus gallus - carcass	SAMN07734897	208	92.47%	71
2014LSAL02205	04/06/2014	Poitou-Charentes	46.4719	0.7745	Poultry	Livestock farming	Gallus gallus - fowl - broilers	SAMN07734898	247	91.4%	40
2014LSAL02278	06/01/2014	Aquitaine	44.7253	-0.1401	Pork	Slaughter	Meat from pig - fresh	SAMN07734899	178	91.42%	40
2014LSAL02285	21/05/2014	Poitou-Charentes	46.4719	0.7745	Pork	Slaughter	Meat from pig - carcass	SAMN07734900	238	91.36%	40
2014LSAL02325	02/06/2014	Rhone-Alpes	45.6486	5.2817	Poultry	Slaughter	Meat from turkey - carcass	SAMN07734901	275	92.55%	71
2014LSAL02431	18/06/2014	Nord-Pas-de-Calais	50.5361	3.5019	Pork	Industrial transformation	Meat from pig - carcass	SAMN07734902	182	91.48%	40
2014LSAL02441	18/06/2014	Bretagne	48.0083	-1.2387	Poultry	Slaughter	Meat from broilers - Gallus gallus - carcass	SAMN07734903	281	92.53%	71
2014LSAL02463	20/06/2014	Auvergne	45.6716	3.5211	Pork	Industrial transformation	Meat from pig - fresh	SAMN07734904	257	91.38%	40
2014LSAL02547	18/06/2014	Poitou-Charentes	46.4719	0.7745	Pork	Slaughter	Meat from pig - fresh	SAMN07734905	240	91.5%	40
2014LSAL02838	11/07/2014	Languedoc-Roussilon	43.4968	4.3176	Pork	Slaughter	Meat from pig - carcass	SAMN07734906	250	91.37%	40
2014LSAL03150	15/07/2014	Bretagne	48.0083	-1.2387	Poultry	Industrial transformation	Meat from broilers - Gallus gallus - fresh	SAMN07734907	239	92.51%	71
2014LSAL03218	30/07/2014	Pays de la Loire	47.1094	-1.1124	Poultry	Industrial transformation	Meat from broilers - Gallus gallus - mechanically separated meat - MSM	SAMN07734908	217	92.96%	71
2014LSAL03309	02/04/2014	Pays de la Loire	47.1094	-1.1124	Poultry	Slaughter	Meat from broilers - Gallus gallus - carcass	SAMN07734909	152	92.51%	71
2014LSAL03340	05/06/2014	Bretagne	48.0083	-1.2387	Poultry	Slaughter	Meat from broilers - Gallus gallus - carcass	SAMN07734910	250	92.54%	71
2014LSAL03342	04/06/2014	Bretagne	48.0083	-1.2387	Poultry	Slaughter	Meat from broilers - Gallus gallus - carcass	SAMN07734911	229	92.51%	71
2014LSAL03344	05/06/2014	Bretagne	48.0083	-1.2387	Poultry	Slaughter	Meat from broilers - Gallus gallus - carcass	SAMN07734912	238	92.55%	71
2014LSAL03348	11/06/2014	Bretagne	48.0083	-1.2387	Poultry	Slaughter	Meat from broilers - Gallus gallus - carcass	SAMN07734913	232	92.53%	71
2014LSAL03350	11/06/2014	Bretagne	48.0083	-1.2387	Poultry	Slaughter	Meat from broilers - Gallus gallus - carcass	SAMN07734914	226	92.52%	71
2014LSAL03355	11/06/2014	Bretagne	48.0083	-1.2387	Poultry	Slaughter	Meat from broilers - Gallus gallus - carcass	SAMN07734915	245	92.5%	71
2014LSAL03356	11/06/2014	Bretagne	48.0083	-1.2387	Poultry	Slaughter	Meat from broilers - Gallus gallus - carcass	SAMN07734916	240	92.53%	71
2014LSAL03383	17/06/2014	Bretagne	48.0083	-1.2387	Poultry	Slaughter	Meat from broilers - Gallus gallus - carcass	SAMN07734917	251	92.53%	71
2014LSAL03388	17/06/2014	Bretagne	48.0083	-1.2387	Poultry	Slaughter	Meat from broilers - Gallus gallus - carcass	SAMN07734918	238	92.53%	71
2014LSAL03390	17/06/2014	Bretagne	48.0083	-1.2387	Poultry	Slaughter	Meat from broilers - Gallus gallus - carcass	SAMN07734919	214	92.54%	71
2014LSAL03393	17/06/2014	Bretagne	48.0083	-1.2387	Poultry	Slaughter	Meat from broilers - Gallus gallus - carcass	SAMN07734920	233	92.52%	71
2014LSAL03396	17/06/2014	Bretagne	48.0083	-1.2387	Poultry	Slaughter	Meat from broilers - Gallus gallus - carcass	SAMN07734921	225	92.53%	71
2014LSAL03398	17/06/2014	Bretagne	48.0083	-1.2387	Poultry	Slaughter	Meat from broilers - Gallus gallus - carcass	SAMN07734922	205	92.53%	71
2014LSAL03401	24/06/2014	Bretagne	48.0083	-1.2387	Poultry	Slaughter	Meat from broilers - Gallus gallus - carcass	SAMN07734923	238	92.53%	71
2014LSAL03404	24/06/2014	Bretagne	48.0083	-1.2387	Poultry	Slaughter	Meat from broilers - Gallus gallus - carcass	SAMN07734924	229	92.67%	71
2014LSAL03407	24/06/2014	Bretagne	48.0083	-1.2387	Poultry	Slaughter	Meat from broilers - Gallus gallus - carcass	SAMN07734926	233	92.53%	71
2014LSAL03409	24/06/2014	Bretagne	48.0083	-1.2387	Poultry	Slaughter	Meat from broilers - Gallus gallus - carcass	SAMN07734927	253	92.53%	71
2014LSAL03410	24/06/2014	Bretagne	48.0083	-1.2387	Poultry	Slaughter	Meat from broilers - Gallus gallus - carcass	SAMN07734928	205	92.56%	71
2014LSAL03414	02/07/2014	Bretagne	48.0083	-1.2387	Poultry	Slaughter	Meat from broilers - Gallus gallus - carcass	SAMN07734929	228	92.56%	71
2014LSAL03416	02/07/2014	Bretagne	48.0083	-1.2387	Poultry	Slaughter	Meat from broilers - Gallus gallus - carcass	SAMN07734930	193	92.55%	71
2014LSAL03420	02/07/2014	Bretagne	48.0083	-1.2387	Poultry	Slaughter	Meat from broilers - Gallus gallus - carcass	SAMN07734931	265	92.52%	71
2014LSAL03463	09/07/2014	Bretagne	48.0083	-1.2387	Poultry	Slaughter	Meat from broilers - Gallus gallus - carcass	SAMN07734932	251	92.54%	71
2014LSAL03465	09/07/2014	Bretagne	48.0083	-1.2387	Poultry	Slaughter	Meat from broilers - Gallus gallus - carcass	SAMN07734933	278	92.55%	71
2014LSAL03470	15/07/2014	Bretagne	48.0083	-1.2387	Poultry	Slaughter	Meat from broilers - Gallus gallus - carcass	SAMN07734934	251	92.51%	71
2014LSAL03478	15/07/2014	Bretagne	48.0083	-1.2387	Poultry	Slaughter	Meat from broilers - Gallus gallus - carcass	SAMN07734935	256	92.55%	71
2014LSAL03510	30/06/2014	Bretagne	48.0083	-1.2387	Poultry	Slaughter	Meat from broilers - Gallus gallus - carcass	SAMN07734936	279	92.55%	71
2014LSAL03521	22/07/2014	Bretagne	48.0083	-1.2387	Poultry	Slaughter	Meat from broilers - Gallus gallus - carcass	SAMN07734937	236	92.54%	71
2014LSAL03524	30/06/2014	Bretagne	48.0083	-1.2387	Poultry	Slaughter	Meat from broilers - Gallus gallus - carcass	SAMN07734938	227	92.5%	71
2014LSAL03616	13/08/2014	Auvergne	45.6716	3.5211	Pork	Industrial transformation	Meat from pig - meat preparation	SAMN07734939	214	91.37%	40
2014LSAL03694	08/08/2014	Bretagne	48.0083	-1.2387	Poultry	Industrial transformation	Meat from guinea fowl	SAMN07734940	297	92.55%	71
2014LSAL03785	27/08/2014	Pays de la Loire	47.1094	-1.1124	Pork	Slaughter	Meat from pig - offal	SAMN07734941	271	91.92%	682
2014LSAL03787	27/08/2014	Pays de la Loire	47.1094	-1.1124	Pork	Industrial transformation	Meat from pig - offal	SAMN07734942	350	91.92%	682
2014LSAL03926	27/08/2014	Bretagne	48.0083	-1.2387	Pork	Industrial transformation	Meat from pig - fresh	SAMN07734943	329	97.39%	39
2014LSAL03973	07/08/2014	Aquitaine	44.7253	-0.1401	Pork	Industrial transformation	Meat from pig - meat preparation	SAMN07734944	248	91.34%	40
2014LSAL03974	07/08/2014	Aquitaine	44.7253	-0.1401	Pork	Slaughter	Meat from pig - carcass	SAMN07734945	269	91.41%	40
2014LSAL03975	2014-08-07	Aquitaine	44.7253	-0.1401	Pork	Slaughter	Meat from pig - carcass	SAMN07734946	194	91.42%	40
2014LSAL03976	2014-08-07	Aquitaine	44.7253	-0.1401	Pork	Slaughter	Meat from pig - carcass	SAMN07734947	210	91.41%	40
2014LSAL03985	15/09/2014	Rhone-Alpes	45.6486	5.2817	Pork	Slaughter	Meat from pig - carcass	SAMN07734948	119	92.3%	71
2014LSAL04065	17/09/2014	Nord-Pas-de-Calais	50.5361	3.5019	Pork	Industrial transformation	Meat from pig - meat products	SAMN07734949	247	91.28%	40
2014LSAL04466	01/10/2014	Pays de la Loire	47.1094	-1.1124	Pork	Retail sale	Meat from pig - meat preparation intended to be cooked	SAMN07734950	174	91.41%	40
2014LSAL04673	06/10/2014	Rhone-Alpes	45.6486	5.2817	Pork	Industrial transformation	Meat from pig	SAMN07734951	258	92.45%	71
2014LSAL04833	17/09/2014	Auvergne	45.6716	3.5211	Pork	Industrial transformation	Meat from pig - minced meat - intended to be eaten cooked	SAMN07734952	135	91.38%	40
2014LSAL05133	05/11/2014	Bretagne	48.0083	-1.2387	Poultry	Slaughter	Meat from turkey - carcass	SAMN07734953	206	93.35%	71
2014LSAL05213	12/11/2014	Bretagne	48.0083	-1.2387	Poultry	Industrial transformation	Meat from broilers - Gallus gallus - carcass	SAMN07734954	193	92.58%	71
2014LSAL05495	29/10/2014	Languedoc-Roussilon	43.4968	4.3176	Pork	Industrial transformation	Meat from pig - minced meat - intended to be eaten cooked	SAMN07734955	211	91.43%	40
2014LSAL05538	01/12/2014	Pays de la Loire	47.1094	-1.1124	Pork	livestock farming	Meat from pig - fresh	SAMN07734956	290	91.33%	39
2014LSAL05735	06/11/2014	Ile-de-France	48.7508	2.7905	Pork	Retail sale	Meat from pig - fresh	SAMN07734957	244	92.5%	71
2015LSAL00134	27/10/2014	Aquitaine	44.7253	-0.1401	Pork	Slaughter	Meat from pig - fresh	SAMN07734958	265	91.47%	40
2015LSAL00137	17/12/2014	Poitou-Charentes	46.4719	0.7745	Pork	Slaughter	Meat from pig - fresh	SAMN07734959	227	91.38%	40
2015LSAL00190	18/12/2014	Lorraine	49.0163	6.6165	Pork	Retail sale	Meat from pig - meat products - raw but intended to be eaten cooked	SAMN07734960	286	91.45%	40
2015LSAL00219	30/12/2014	Pays de la Loire	47.1094	-1.1124	Poultry	Industrial transformation	Meat from broilers - Gallus gallus - fresh	SAMN07734961	257	92.54%	71
2015LSAL00314	09/10/2014	Languedoc-Roussilon	43.4968	4.3176	Pork	Slaughter	Meat from pig - carcass	SAMN07734962	251	91.52%	39
2015LSAL00428	02/06/2014	Bretagne	48.0083	-1.2387	Pork	Slaughter	Meat from pig - carcass	SAMN07734963	236	91.42%	40
2015LSAL00429	02/06/2014	Bretagne	48.0083	-1.2387	Pork	Slaughter	Meat from pig - carcass	SAMN07734964	243	91.41%	40
2015LSAL00452	10/06/2014	Bretagne	48.0083	-1.2387	Pork	Slaughter	Meat from pig - carcass	SAMN07734965	241	91.4%	40
2015LSAL00465	10/06/2014	Bretagne	48.0083	-1.2387	Pork	Slaughter	Meat from pig - carcass	SAMN07734966	189	91.39%	40
2015LSAL00477	21/01/2015	Bretagne	48.0083	-1.2387	Poultry	Industrial transformation	Meat from broilers - Gallus gallus - fresh	SAMN07734967	216	92.5%	71
2015LSAL00641	30/01/2015	Centre	47.7947	2.3483	Pork	Industrial transformation	Meat from pig - fresh	SAMN07734968	254	93.62%	39
2015LSAL00691	03/02/2015	Auvergne	45.6716	3.5211	Pork	Industrial transformation	Meat from pig - carcass	SAMN07734969	282	91.32%	40
2015LSAL00728	13/02/2015	Pays de la Loire	47.1094	-1.1124	Pork	Industrial transformation	Meat from pig - meat preparation destinee a etre consommee cuite	SAMN07734970	237	91.34%	40
2015LSAL00981	05/03/2015	Auvergne	45.6716	3.5211	Pork	Industrial transformation	Meat from pig - carcass	SAMN07734971	257	91.34%	40
2015LSAL00989	02/03/2015	Languedoc-Roussilon	43.4968	4.3176	Pork	Slaughter	Meat from pig - carcass	SAMN07734972	262	91.43%	40
2015LSAL00990	16/02/2015	Languedoc-Roussilon	43.4968	4.3176	Pork	Slaughter	Meat from pig - carcass	SAMN07734973	205	91.4%	40
2015LSAL01029	10/03/2015	Pays de la Loire	47.1094	-1.1124	Pork	Retail sale	Meat from pig - meat preparation destinee a etre consommee cuite	SAMN07734974	233	91.42%	40
2015LSAL01058	17/03/2015	Languedoc-Roussilon	43.4968	4.3176	Pork	Slaughter	Meat from pig - carcass	SAMN07734975	212	91.4%	40
2015LSAL01075	17/03/2015	Bretagne	48.0083	-1.2387	Poultry	Industrial transformation	Meat from broilers - Gallus gallus - fresh	SAMN07734976	156	92.53%	71
2015LSAL01179	25/03/2015	Bretagne	48.0083	-1.2387	Poultry	Slaughter	Meat from broilers - Gallus gallus - fresh	SAMN07734977	130	92.56%	71
2015LSAL01314	23/03/2015	Centre	47.7947	2.3483	Pork	Slaughter	Meat from pig - carcass	SAMN07734978	224	91.4%	40
2015LSAL01334	24/03/2015	Rhone-Alpes	45.6486	5.2817	Pork	Slaughter	Meat from pig - carcass	SAMN07734979	220	91.38%	40
2015LSAL01341	01/04/2015	Lorraine	49.0163	6.6165	Poultry	Livestock farming	Gallus gallus - fowl - broilers	SAMN07734980	307	91.42%	40
2015LSAL01474	15/04/2015	Bretagne	48.0083	-1.2387	Poultry	Industrial transformation	Meat from broilers - Gallus gallus - mechanically separated meat - MSM	SAMN07734981	321	92.53%	71
2015LSAL01578	22/04/2015	Pays de la Loire	47.1094	-1.1124	Pork	Industrial transformation	Meat from pig	SAMN07734982	215	91.39%	40
2015LSAL01591	28/04/2015	Pays de la Loire	47.1094	-1.1124	Poultry	Slaughter	Meat from broilers - Gallus gallus - fresh	SAMN07734983	229	92.53%	71
2015LSAL01697	13/05/2015	Bretagne	48.0083	-1.2387	Pork	Slaughter	Meat from pig - carcass	SAMN07734984	192	91.38%	40
2015LSAL01713	17/03/2015	Auvergne	45.6716	3.5211	Pork	Industrial transformation	Meat from pig	SAMN07734985	221	91.41%	40
2015LSAL01716	24/03/2015	Auvergne	45.6716	3.5211	Pork	Slaughter	Meat from pig - carcass	SAMN07734986	176	92.49%	71
2015LSAL01748	20/04/2015	Aquitaine	44.7253	-0.1401	Pork	Slaughter	Meat from pig - carcass	SAMN07734987	224	91.29%	40
2015LSAL01817	28/04/2015	Bretagne	48.0083	-1.2387	Pork	Slaughter	Meat from pig - carcass	SAMN07734988	186	91.28%	39
2015LSAL01821	19/05/2015	Bretagne	48.0083	-1.2387	Pork	Slaughter	Meat from pig - carcass	SAMN07734989	214	91.2%	39
2015LSAL01829	27/05/2015	Bretagne	48.0083	-1.2387	Poultry	Slaughter	Meat from broilers - Gallus gallus - fresh	SAMN07734990	211	92.51%	71
2015LSAL01973	30/04/2015	Midi-Pyrenees	43.4888	1.8842	Pork	Industrial transformation	Meat from pig - meat preparation	SAMN07734992	246	91.92%	682
2015LSAL02005	04/06/2015	bretagne	48.0083	-1.2387	Poultry	Industrial transformation	Meat from duck - fresh	SAMN07734993	238	92.53%	71
2015LSAL02462	07/07/2015	Languedoc-Roussilon	43.4968	4.3176	Pork	Slaughter	Meat from pig - carcass	SAMN07734994	221	91.4%	40
2015LSAL02588	23/06/2015	Aquitaine	44.7253	-0.1401	Pork	Industrial transformation	Meat from pig - minced meat - intended to be eaten cooked	SAMN07734995	234	92.52%	71
2015LSAL02717	28/07/2015	Rhone-Alpes	45.6486	5.2817	Pork	Slaughter	Meat from pig - carcass	SAMN07734997	205	91.36%	40
2015LSAL03121	17/08/2015	Aquitaine	44.7253	-0.1401	Pork	Slaughter	Meat from pig - carcass	SAMN07734998	238	91.35%	39
2015LSAL03260	02/09/2015	Rhone-Alpes	45.6486	5.2817	Pork	Slaughter	Meat from pig - carcass	SAMN07734999	117	91.25%	40
2015LSAL03284	11/08/2015	Bretagne	48.0083	-1.2387	Pork	Slaughter	Meat from pig - carcass	SAMN07735000	226	91.15%	39
2015LSAL03285	17/08/2015	Bretagne	48.0083	-1.2387	Pork	Slaughter	Meat from pig - carcass	SAMN07735001	209	91.13%	39
2015LSAL03548	09/06/2015	Bretagne	48.0083	-1.2387	Pork	Slaughter	Meat from pig - carcass	SAMN07735002	129	91.25%	40
2015LSAL03550	08/06/2015	Bretagne	48.0083	-1.2387	Pork	Slaughter	Meat from pig - carcass	SAMN07735003	138	91.21%	40
2015LSAL03563	21/09/2015	Auvergne	45.6716	3.5211	Pork	Slaughter	Meat from pig - carcass	SAMN07735004	175	92.91%	40
2015LSAL03564	14/09/2015	Rhone-Alpes	45.6486	5.2817	Pork	Industrial transformation	Meat from pig - fresh	SAMN07735005	231	91.42%	40
2015LSAL03879	14/10/2015	Languedoc-Roussilon	43.4968	4.3176	Pork	Slaughter	Meat from pig - carcass	SAMN07735006	265	91.43%	40
2015LSAL03891	02/10/2015	Auvergne	45.6716	3.5211	Pork	Industrial transformation	Meat from pig - carcass	SAMN07735007	204	91.47%	39
2015LSAL04018	22/10/2015	Rhone-Alpes	45.6486	5.2817	Poultry	Livestock farming	Gallus gallus - fowl - broilers	SAMN07735008	212	91.42%	40
2015LSAL04158	28/10/2015	Auvergne	45.6716	3.5211	Pork	Slaughter	Meat from pig - carcass	SAMN07735009	232	91.52%	39
2015LSAL04225	03/11/2015	Bourgogne	47.214	5.4822	Pork	Retail sale	Meat from pig - fresh	SAMN07735010	140	91.39%	40
2015LSAL04227	26/10/2015	Bourgogne	47.214	5.4822	Pork	Slaughter	Meat from pig - carcass	SAMN07735011	233	91.37%	40
2015LSAL04332	03/11/2015	Pays de la Loire	47.1094	-1.1124	Poultry	Slaughter	Meat from broilers - Gallus gallus - fresh	SAMN07735013	222	92.52%	71
2015LSAL04562	31/08/2015	Pays de la Loire	47.1094	-1.1124	Pork	Slaughter	Meat from pig - carcass	SAMN07735014	107	91.22%	40
2015LSAL04574	03/08/2015	Midi-Pyrenees	43.4888	1.8842	Pork	Slaughter	Meat from pig - carcass	na	243	92.4%	71
2016LSAL00028	22/12/2015	Pays de la Loire	47.1094	-1.1124	Pork	Industrial transformation	Meat from pig - fresh	SAMN07735015	274	91.34%	39
2016LSAL00056	30/11/2015	Aquitaine	44.7253	-0.1401	Pork	Industrial transformation	Meat from pig - offal	SAMN07735016	165	91.33%	40

## Sheet: Summary
Sector	(Tous)
Étiquettes de lignes	Nombre de Key
39	57
40	275
71	65
682	30
683	1
3135	1
5420	1
5421	1
5423	2
5424	1
5425	2
5426	1
5428	1
5437	1
ST40	1
Total général	440
