# Supplementary material for: Source Attribution Study of Sporadic Salmonella Derby Cases in France
Source: Front Microbiol. 2020 May 14;11:889. doi: 10.3389/fmicb.2020.00889 (PMC7240076; doi:10.3389/fmicb.2020.00889)
Supplement: TABLE S2 — Antimicrobial susceptibility profiles. [file Table_2.xlsx]

## Sheet: Antimicrobial resistance data
Supplementary Table 2: Antimicrobial susceptibility profiles. in red: resistance profiles is predited only, in black both prediction and phenotypic data are available.
Strain ID.	ST profiles	Antibioresistance profile	aminoglycosides	beta-lactam	sulphonamides	tetracycline	trimetroprim	phenicol	colistine	macrolide	quinolone
201400280	39	STR SPT TET SMX	-	-	-	-	-	-	-	-	-
201400370	40	no genes detected	-	-	-	-	-	-	-	-	-
201400414	40	sensible	-	-	-	-	-	-	-	-	-
201400492	40	STR SPT TET SMX	aadA2	-	sul1	tet(A)	-	-	-	-	-
201400598	40	STR SMX TET	aadA2	-	sul1	tet(A)	-	-	-	-	-
201400670	40	STR SPT TET SMX	aadA2	-	sul1	tet(A)	-	-	-	-	-
201400722	39	no genes detected	-	-	-	-	-	-	-	-	-
201400726	40	STR SPT TET SMX	aadA2	-	sul1	tet(A)	-	-	-	-	-
201400731	40	STR SPT TET SMX	aadA2	-	sul1	tet(A)	-	-	-	-	-
201400869	39	sensible	-	-	-	-	-	-	-	-	-
201401198	40	STR SPT TET SMX	aadA2	-	sul1	tet(A)	-	-	-	-	-
201401230	40	TET SMX TMP	strB_strA	-	sul2	tet(B)	dfrA14	-	-	-	-
201401437	40	STR SPT TET SMX	aadA2	-	sul1	tet(A)	-	-	-	-	-
201401549	40	STR SMX TET	aadA2	-	sul1	tet(A)	-	-	-	-	-
201401562	40	STR SMX TET	aadA2	-	sul1	tet(A)	-	-	-	-	-
201401693	40	AMX TIC PIP STR SPT TET SMX	aadA2	blaTEM-1B	sul1	tet(A)	-	-	-	-	-
201401716	40	STR SMX TET	aadA2	-	sul1	tet(A)	-	-	-	-	-
201401756	40	STR SMX TET	aadA2	-	sul1	tet(A)	-	-	-	-	-
201401857	40	STR SMX TET	aadA13_ant(3'')-Ih-aac(6')-IId_aadA11	-	sul1	tet(A)	-	-	-	-	-
201401891	40	STR SPT TET SMX	aadA2	-	sul1	tet(A)	-	-	-	-	-
201401917	40	STR SPT TET SMX	aadA2	-	sul1	tet(A)	-	-	-	-	-
201401922	40	STR SMX TET	aadA2	-	sul1	tet(A)	-	-	-	-	-
201402407	40	no genes detected	-	-	-	-	-	-	-	-	-
201402459	71	sensible	-	-	-	-	-	-	-	-	-
201402462	40	no genes detected	-	-	-	-	-	-	-	-	-
201402484	39	sensible	-	-	-	-	-	-	-	-	-
201402501	71	sensible	-	-	-	-	-	-	-	-	-
201402511	39	no genes detected	-	-	-	-	-	-	-	-	-
201402568	40	CIP	-	-	-	-	-	-	-	-	QnrB5
201402773	40	STR SPT TET SMX	aadA1_ant(3'')-Ih-aac(6')-IId_aadA10	-	sul1	tet(A)	-	-	-	-	-
201403341	39	TET	-	-	-	tet(A)	-	-	-	-	-
201403705	40	TET	-	-	-	tet(B)	-	-	-	-	-
201403921	40	STR SPT SMX	aadA2	-	sul1	-	-	-	-	-	-
201404154	40	STR SPT TET SMX	aadA2	-	sul1	tet(A)	-	-	-	-	-
201404239	40	STR SPT TET SMX TMP	aadA2	-	sul1_sul2	tet(A)	dfrA17	-	-	-	-
201404339	40	STR SMX TET	aadA2	-	sul1	tet(A)	-	-	-	-	-
201404572	39	AMX	-	blaACC-1	-	-	-	-	-	-	-
201405022	40	sensible	-	-	-	-	-	-	-	-	-
201405217	40	STR SMX TET	aadA2	-	sul1	tet(A)	-	-	-	-	-
201405226	40	STR SPT TET SMX	aadA2	-	sul1	tet(A)	-	-	-	-	-
201405345	682	sensible	-	-	-	-	-	-	-	-	-
201405445	5423	sensible	-	-	-	-	-	-	-	-	-
201405538	40	no genes detected	-	-	-	-	-	-	-	-	-
201405595	40	STR SMX TET	aadA2	-	sul1	tet(A)	-	-	-	-	-
201405843	40	STR SMX TET	aadA2	-	sul1	tet(A)	-	-	-	-	-
201405871	39	sensible	aadA1	blaCARB-2	sul1	tet(G)	-	floR	-	-	-
201405900	40	STR SMX	aadA2	-	sul1	-	-	-	-	-	-
201406406	40	STR SPT TET SMX	aadA2	-	sul1	tet(A)	-	-	-	-	-
201406583	39	no genes detected	-	-	-	-	-	-	-	-	-
201406688	40	STR SMX TET	aadA2	-	sul1	tet(A)	-	-	-	-	-
201406995	40	STR SMX TET	aadA2	-	sul1	tet(A)	-	-	-	-	-
201407050	39	no genes detected	-	-	-	-	-	-	-	-	-
201407098	682	no genes detected	-	-	-	-	-	-	-	-	-
201407219	71	AMX TIC PIP CFP AMC TIM STR SPT TET CHL SMX	aadA2	blaCARB-2	sul1	tet(G)	-	floR	-	-	-
201407237	40	STR SPT TET SMX	aadA2	-	sul1	tet(A)	-	-	-	-	-
201407264	40	no genes detected	-	-	-	-	-	-	-	-	-
201407354	39	no genes detected	-	-	-	-	-	-	-	-	-
201407381	40	STR SMX TET	aadA2	-	sul1	tet(A)	-	-	-	-	-
201407546	40	AMX CHL SMX NAL	-	blaTEM-1B	sul2	-	-	floR	-	-	QnrS1
201407672	40	STR SMX TET	aadA2	-	sul1	tet(A)	-	-	-	-	-
201407779	40	STR SMX TET	aadA2	-	sul1	tet(A)	-	-	-	-	-
201407908	40	STR SPT TET SMX	aadA2	-	sul1	tet(A)	-	-	-	-	-
201408509	40	STR SPT TET SMX	aadA2	-	sul1	tet(A)	-	-	-	-	-
201408715	40	no genes detected	-	-	-	-	-	-	-	-	-
201408728	40	STR SPT TET SMX	aadA2	-	sul1	tet(A)	-	-	-	-	-
201408798	5421	no genes detected	-	-	-	-	-	-	-	-	-
201409015	40	STR SPT TET SMX	aadA2	-	sul1	tet(A)	-	-	-	-	-
201409182	5437	sensible	-	-	-	-	-	-	-	-	-
201409218	40	TET	-	-	-	tet(C)_tet(C)_5	-	-	-	-	-
201409231	5420	no genes detected	-	-	-	-	-	-	-	-	-
201409275	682	no genes detected	-	-	-	-	-	-	-	-	-
201409279	39	sensible	-	-	-	-	-	-	-	-	-
201409280	40	STR SMX TET	aadA2	-	sul1	tet(A)	-	-	-	-	-
201409585	40	STR SPT TET SMX	aadA2	-	sul1	tet(A)	-	-	-	-	-
201409774	40	STR SPT TET SMX	aadA2	-	sul1	tet(A)	-	-	-	-	-
201409880	39	no genes detected	-	-	-	-	-	-	-	-	-
201409907	40	STR SMX TET	aadA2	-	sul1	tet(A)	-	-	-	-	-
201409920	40	TET	-	-	-	tet(C)_tet(C)_5	-	-	-	-	-
201410130	40	TET	-	-	-	tet(B)	-	-	-	-	-
201410132	39	sensible	-	-	-	-	-	-	-	-	-
201410145	40	STR SMX TET	aadA2	-	sul1	tet(A)	-	-	-	-	-
201410308	40	STR SPT TET SMX	aadA2	-	sul1	tet(A)	-	-	-	-	-
201410475	40	STR SMX TET	aadA2	-	sul1	tet(A)	-	-	-	-	-
201410586	40	TET	-	-	-	tet(B)	-	-	-	-	-
201410751	682	sensible	-	-	-	-	-	-	-	-	-
201410756	39	sensible	-	-	-	-	-	-	-	-	-
201410757	682	sensible	-	-	-	tet(A)	-	-	-	-	-
201410778	682	sensible	-	-	-	-	-	-	-	-	-
201410957	40	STR SMX TET	aadA2	-	sul1	tet(A)	-	-	-	-	-
201411020	40	STR SPT TET SMX	aadA2	-	sul1	tet(A)	-	-	-	-	-
201411400	40	STR SMX TET	aadA2	-	sul1	tet(A)	-	-	-	-	-
201411406	40	STR SPT TET SMX	aadA2	-	sul1	tet(A)	-	-	-	-	-
201411591	40	STR SPT SMX	aadA2	-	sul1	-	-	-	-	-	-
201411667	39	sensible	-	-	-	-	-	-	-	-	-
201411672	40	STR SPT TET SMX	aadA2	-	sul1	tet(A)	-	-	-	-	-
201411751	40	no genes detected	-	-	-	-	-	-	-	-	-
201411878	39	sensible	-	-	-	-	-	-	-	-	-
201411996	40	STR SPT TET SMX	aadA2	-	sul1	tet(A)	-	-	-	-	-
201412029	40	no genes detected	-	-	-	-	-	-	-	-	-
201412046	40	SPT TET SMX TMP	aadA2	-	sul3	tet(A)	dfrA12	-	-	-	-
201412048	40	STR SMX TET	aadA2	-	sul1	tet(A)	-	-	-	-	-
201412102	40	STR SPT TET SMX	aadA2	-	sul1	tet(A)	-	-	-	-	-
201412122	40	STR SPT TET SMX	aadA2	-	sul1	tet(A)	-	-	-	-	-
201412140	40	STR SPT TET SMX	aadA2	-	sul1	tet(A)	-	-	-	-	-
201412149	40	STR SMX TET	aadA2	-	sul1	tet(A)	-	-	-	-	-
201412178	40	STR SPT TET SMX	aadA2	-	sul1	tet(A)	-	-	-	-	-
201412300	40	STR SPT TET SMX	aadA2	-	sul1	tet(A)	-	-	-	-	-
201412323	40	STR SPT TET SMX	aadA2	-	sul1	tet(A)	-	-	-	-	-
201412326	40	STR SPT TET SMX	aadA2	-	sul1	tet(A)	-	-	-	-	-
201412502	40	STR SPT TET SMX	aadA2	-	sul1	tet(A)	-	-	-	-	-
201412615	40	STR SMX TET	aadA2	-	sul1	tet(A)	-	-	-	-	-
201412831	5428	sensible	-	-	-	-	-	-	-	-	-
201412853	40	TET	-	-	-	tet(A)	-	-	-	-	-
201500035	40	STR SMX TET	aadA2	-	sul1	tet(A)	-	-	-	-	-
201500043	40	STR AMX AZM	aadA1_ant(3'')-Ih-aac(6')-IId_aadA16	blaTEM-1B	-	-	-	-	-	lnu(B)	-
201500113	682	sensible	-	-	-	-	-	-	-	-	-
201500189	40	STR SMX TET	aadA2	-	sul1	tet(A)	-	-	-	-	-
201500261	40	TET	-	-	-	tet(A)	-	-	-	-	-
201500264	40	no genes detected	-	-	-	-	-	-	-	-	-
201500314	40	STR SMX TET	aadA2	-	sul1	tet(A)	-	-	-	-	-
201500377	40	STR SPT TET SMX	aadA2	-	sul1	tet(A)	-	-	-	-	-
201500546	40	STR SMX TET	aadA2	-	sul1	tet(A)	-	-	-	-	-
201500614	39	no genes detected	-	-	-	-	-	-	-	-	-
201500621	40	STR SPT TET SMX	aadA2	-	sul1	tet(A)	-	-	-	-	-
201500629	40	STR SPT TET SMX TMP	aadA2	-	sul3	tet(A)	dfrA12	-	-	-	-
201500639	39	no genes detected	-	-	-	-	-	-	-	-	-
201500733	40	no genes detected	-	-	-	-	-	-	-	-	-
201500827	40	STR SPT TET SMX	aadA2	-	sul1	tet(A)	-	-	-	-	-
201500915	40	TET	-	-	-	tet(C)_tet(C)_5	-	-	-	-	-
201500958	40	STR SMX TET CIP	aadA2	-	sul1	tet(A)	-	-	-	-	QnrD
201501250	40	no genes detected	-	-	-	-	-	-	-	-	-
201501275	5424	TET	-	-	-	tet(A)	-	-	-	-	-
201501287	40	STR SMX TET	aadA2	-	sul1	tet(A)	-	-	-	-	-
201501340	40	STR SMX TET	aadA2	-	sul1	tet(A)	-	-	-	-	-
201501354	40	STR SMX TET	aadA2	-	sul1	tet(A)	-	-	-	-	-
201501456	40	STR SMX TET	aadA2	-	sul1	tet(A)	-	-	-	-	-
201501496	40	no genes detected	-	-	-	-	-	-	-	-	-
201501530	40	STR SMX TET TMP	aadA2_strB_strA	-	sul1_sul2	tet(A)	dfrA14	-	-	-	-
201501600	40	STR SMX TET TMP	aadA2	-	sul3	tet(A)	dfrA12	-	-	-	-
201501639	40	STR SMX TET	aadA2	-	sul1	tet(A)	-	-	-	-	-
201501915	40	STR SMX TET	aadA2	-	sul1	tet(A)	-	-	-	-	-
201502038	682	sensible	-	-	-	-	-	-	-	-	-
201502185	682	sensible	-	-	-	-	-	-	-	-	-
201502215	40	STR SMX TET	aadA2	-	sul1	tet(A)	-	-	-	-	-
201502248	40	STR SMX TET	aadA2	-	sul1	tet(A)	-	-	-	-	-
201502336	40	STR SPT TET SMX	aadA2	-	sul1	tet(A)	-	-	-	-	QnrD
201502433	39	no genes detected	-	-	-	-	-	-	-	-	-
201502495	40	STR SPT NAL PEF TET SMX TMP	aadA2_strB_strA	-	sul1_sul2	tet(A)	dfrA14	-	-	-	QnrB5
201502500	40	STR SMX TET	aadA2	-	sul1	tet(A)	-	-	-	-	-
201502528	40	no genes detected	-	-	-	-	-	-	-	-	-
201502549	39	no genes detected	-	-	-	-	-	-	-	-	-
201502572	40	TET	-	-	-	tet(C)_tet(C)_5	-	-	-	-	-
201502610	40	STR SMX TET	aadA2	-	sul1	tet(A)	-	-	-	-	-
201502623	40	STR SPT TET SMX	aadA2	-	sul1	tet(A)	-	-	-	-	-
201502624	40	STR SPT TET SMX	aadA2	-	sul1	tet(A)	-	-	-	-	-
201502655	40	STR SMX TET	aadA2	-	sul1	tet(A)	-	-	-	-	-
201502666	40	TET	-	-	-	tet(C)_tet(C)_5	-	-	-	-	-
201502733	40	sensible	-	-	-	-	-	-	-	-	-
201502817	5425	no genes detected	-	-	-	-	-	-	-	-	-
201502827	40	STR SMX TET	aadA2	-	sul1	tet(A)	-	-	-	-	-
201502838	40	STR AMX SMX TET TMP	aadA2_strB_strA	blaTEM-1B	sul1_sul2	tet(A)	dfrA1	-	-	-	-
201502943	40	SPT TET SMX TMP	aadA2	-	sul3	tet(A)	dfrA12	-	-	-	-
201502965	5425	no genes detected	-	-	-	-	-	-	-	-	-
201502967	40	STR SPT SMX	aadA2	-	sul1	-	-	-	-	-	-
201503047	39	no genes detected	-	-	-	-	-	-	-	-	-
201503101	40	STR SMX TET	aadA2	-	sul1	tet(A)	-	-	-	-	-
201503142	682	sensible	-	-	-	-	-	-	-	-	-
201503204	40	no genes detected	-	-	-	-	-	-	-	-	-
201503251	40	STR SMX TET	aadA2	-	sul1	tet(A)	-	-	-	-	-
201503310	40	STR SMX TET	aadA2	-	sul1	tet(A)	-	-	-	-	-
201503321	40	no genes detected	-	-	-	-	-	-	-	-	-
201503418	40	STR SMX TET	aadA2	-	sul1	tet(A)	-	-	-	-	-
201503426	40	STR SMX TET	aadA2	-	sul1	tet(A)	-	-	-	-	-
201503447	40	STR SMX TET	aadA2	-	sul1	tet(A)	-	-	-	-	-
201503568	39	STR SMX TMP	aadA5	-	sul2	-	dfrA17	-	-	-	-
201503587	40	STR SPT TET SMX	aadA2	-	sul1	tet(A)	-	-	-	-	-
201503593	40	STR SMX TET	aadA2	-	sul1	tet(A)	-	-	-	-	-
201503756	40	STR SPT TET SMX	aadA2	-	sul1	tet(A)	-	-	-	-	-
201503838	40	STR SPT TET SMX	aadA2	-	sul1	tet(A)	-	-	-	-	-
201503841	40	STR SMX TET	aadA2	-	sul1	tet(A)	-	-	-	-	-
201503842	40	STR SMX TET	aadA2	-	sul1	tet(A)	-	-	-	-	-
201503845	40	STR SPT TET SMX	aadA2	-	sul1	tet(A)	-	-	-	-	-
201503849	5426	sensible	-	-	-	-	-	-	-	-	-
201503879	40	STR SMX TET	aadA2	-	sul1	tet(A)	-	-	-	-	-
201504075	40	STR SPT TET SMX	aadA2	-	sul1	tet(A)	-	-	-	-	-
201504172	40	STR SMX TET	aadA2	-	sul1	tet(A)	-	-	-	-	-
201504287	40	STR SPT TET SMX	aadA2	-	sul1	tet(A)	-	-	-	-	-
201504437	40	STR SPT TET SMX	aadA2	-	sul1	tet(A)	-	-	-	-	-
201504487	40	TET	-	-	-	tet(C)_tet(C)_5	-	-	-	-	-
201504515	39	no genes detected	-	-	-	-	-	-	-	-	-
201504525	682	no genes detected	-	-	-	-	-	-	-	-	-
201504535	40	STR SPT TET SMX	aadA2	-	sul1	tet(A)	-	-	-	-	-
201504617	40	STR SMX TET TMP	aadA2	-	sul3	tet(A)	dfrA12	-	-	-	-
201504624	40	no genes detected	-	-	-	-	-	-	-	-	-
201504717	682	no genes detected	-	-	-	-	-	-	-	-	-
201504722	40	sensible	-	-	-	-	-	-	-	-	-
201504777	40	STR SMX TET	aadA2	-	sul1	tet(A)	-	-	-	-	-
201504798	40	STR SPT TET SMX	aadA2	-	sul1	tet(A)	-	-	-	-	-
201504928	40	no genes detected	-	-	-	-	-	-	-	-	-
201505111	40	sensible	-	-	-	-	-	-	-	-	-
201505354	40	no genes detected	-	-	-	-	-	-	-	-	-
201505671	39	no genes detected	-	-	-	-	-	-	-	-	-
201505685	39	sensible	-	-	-	-	-	-	-	-	-
201505837	40	STR SMX TET	aadA2	-	sul1	tet(A)	-	-	-	-	-
201505847	682	no genes detected	-	-	-	-	-	-	-	-	-
201505858	39	SMX TET	-	-	sul1	tet(A)	-	-	-	-	-
201505866	40	STR SMX TET	aadA2	-	sul1	tet(A)_tet(C)_tet(C)_5	-	-	-	-	-
201505937	682	no genes detected	-	-	-	-	-	-	-	-	-
201505986	39	no genes detected	-	-	-	-	-	-	-	-	-
201506082	40	STR SPT TET SMX	aadA2	-	sul1	tet(A)	-	-	-	-	-
201506135	39	sensible	-	-	-	-	-	-	-	-	-
201506175	682	no genes detected	-	-	-	-	-	-	-	-	-
201506254	40	sensible	-	-	-	-	-	-	-	-	-
201506375	40	STR SMX TET	aadA2	-	sul1	tet(A)	-	-	-	-	-
201506447	40	no genes detected	-	-	-	-	-	-	-	-	-
201506534	40	STR SMX TET	aadA2	-	sul1	tet(A)	-	-	-	-	-
201506601	682	sensible	-	-	-	-	-	-	-	-	-
201506695	683	no genes detected	-	-	-	-	-	-	-	-	-
201506701	40	STR SPT TET SMX	aadA2	-	sul1	tet(A)	-	-	-	-	-
201506707	40	STR SMX TET	aadA2	-	sul1	tet(A)	-	-	-	-	-
201506750	40	no genes detected	-	-	-	-	-	-	-	-	-
201506934	71	no genes detected	-	-	-	-	-	-	-	-	-
201507137	40	sensible	-	-	-	-	-	-	-	-	-
201507240	40	sensible	-	-	-	-	-	-	-	-	-
201507419	40	STR SMX TET	aadA2	-	sul1	tet(A)	-	-	-	-	-
201507458	5423	no genes detected	-	-	-	-	-	-	-	-	-
201507546	40	STR SMX TET	aadA2	-	sul1	tet(A)	-	-	-	-	-
201507632	71	no genes detected	-	-	-	-	-	-	-	-	-
201507709	40	STR SPT TET SMX	aadA2	-	sul1	tet(A)	-	-	-	-	-
201507829	40	STR SMX TET	aadA2	-	sul1	tet(A)	-	-	-	-	-
201507861	40	STR SMX TET	aadA2	-	sul1	tet(A)	-	-	-	-	-
201507910	40	STR SPT TET SMX	aadA2	-	sul1	tet(A)	-	-	-	-	-
201508052	39	no genes detected	-	-	-	-	-	-	-	-	-
201508203	39	sensible	-	-	-	-	-	-	-	-	-
201508243	40	STR SMX TET	aadA2	-	sul1	tet(A)	-	-	-	-	-
201508312	40	STR SMX TET	aadA2	-	sul1	tet(A)	-	-	-	-	-
201508416	40	STR SMX TET	aadA2	-	sul1	tet(A)	-	-	-	-	-
201508420	40	STR SMX TET	aadA2	-	sul1	tet(A)	-	-	-	-	-
201508491	39	no genes detected	-	-	-	-	-	-	-	-	-
201508541	682	no genes detected	-	-	-	-	-	-	-	-	-
201508609	40	STR SMX TET	aadA2	-	sul1	tet(A)	-	-	-	-	-
201508643	40	STR SMX	aadA2	-	sul1	-	-	-	-	-	-
201508754	682	no genes detected	-	-	-	-	-	-	-	-	-
201508783	40	STR SMX	aadA2	-	sul1	-	-	-	-	-	-
201508799	39	no genes detected	-	-	-	-	-	-	-	-	-
201508967	40	STR SMX	aadA3_ant(3'')-Ih-aac(6')-IId_aadA11	-	sul1	-	-	-	-	-	-
201509065	39	sensible	-	-	-	-	-	-	-	-	-
201509142	40	STR SPT TET SMX	aadA2	-	sul1	tet(A)	-	-	-	-	-
201509256	39	no genes detected	-	-	-	-	-	-	-	-	-
201509385	40	STR SMX	aadA2	-	sul1	-	-	-	-	-	-
201509386	40	STR SMX TET	aadA2	-	sul1	tet(A)	-	-	-	-	-
201509427	40	STR SPT TET SMX	aadA2	-	sul1	tet(A)	-	-	-	-	-
201509541	40	STR SMX TET	aadA2	-	sul1	tet(A)	-	-	-	-	-
201509601	40	STR SMX TET	aadA2	-	sul1	tet(A)	-	-	-	-	-
201509794	40	no genes detected	-	-	-	-	-	-	-	-	-
201509828	39	no genes detected	-	-	-	-	-	-	-	-	-
201509855	682	no genes detected	-	-	-	-	-	-	-	-	-
201510029	40	STR SMX TET	aadA2	-	sul1	tet(A)	-	-	-	-	-
201510137	682	sensible	-	-	-	-	-	-	-	-	-
201510168	40	TET	-	-	-	tet(C)_tet(C)_5	-	-	-	-	-
201510223	40	no genes detected	-	-	-	-	-	-	-	-	-
201510274	40	TET	-	-	-	tet(B)	-	-	-	-	-
201510727	40	NAL PEF	-	-	-	-	-	-	-	-	-
201510824	40	STR SMX TET	aadA2	-	sul1	tet(A)	-	-	-	-	-
201510872	40	no genes detected	-	-	-	-	-	-	-	-	-
201510905	40	STR SMX TET	aadA2	-	sul1	tet(A)	-	-	-	-	-
201510930	71	no genes detected	-	-	-	-	-	-	-	-	-
201511007	40	STR SMX TET TMP	aadA2_strB_strA	-	sul1_sul2	tet(A)	dfrA14	-	-	-	-
201511240	682	sensible	-	-	-	-	-	-	-	-	-
201511433	40	sensible	-	-	-	-	-	-	-	-	-
201511573	39	sensible	-	-	-	-	-	-	-	-	-
201511640	40	no genes detected	-	-	-	-	-	-	-	-	-
201511678	40	STR SMX TET	aadA2	-	sul1	tet(A)	-	-	-	-	-
201511707	40	STR SPT TET SMX TMP	aadA2_strB_strA	-	sul1_sul2	tet(A)	dfrA14	-	-	-	-
201511813	39	no genes detected	-	-	-	-	-	-	-	-	-
201511872	40	STR SPT TET SMX	aadA2	-	sul1	tet(A)	-	-	-	-	-
201511935	40	STR SMX TET	aadA2	-	sul1	tet(A)	-	-	-	-	-
201511948	40	AMX AZM	-	blaTEM-1B	-	-	-	-	-	-	QnrS1
201512015	40	STR SMX TET	aadA2	-	sul1	tet(A)	-	-	-	-	-
201512087	682	STR SMX TET	aadA2	-	sul1	tet(A)	-	-	-	-	-
201512424	682								-
201512455	40	STR SMX TET	aadA2	-	sul1	tet(A)	-	-	-	-	-
201512483	39	STR SMX TET	aadA2	-	sul1	tet(A)	-	-	-	-	-
201512534	40	no genes detected	-	-	-	-	-	-	-	-	-
201512581	40	no genes detected	-	-	-	-	-	-	-	-	-
201512675	682	no genes detected	-	-	-	-	-	-	-	-	-
201512711	39	no genes detected	-	-	-	-	-	-	-	-	-
201512756	40	no genes detected	-	-	-	-	-	-	-	-	-
201512780	40	STR SMX TET	aadA2	-	sul1	tet(A)	-	-	-	-	-
201512808	39	no genes detected	-	-	-	-	-	-	-	-	-
201512811	39	no genes detected	-	-	-	-	-	-	-	-	-
201512840	39	no genes detected	-	-	-	-	-	-	-	-	-
201512881	39	no genes detected	-	-	-	-	-	-	-	-	-
201512893	40	CIP	-	-	-	-	-	-	-	-	QnrB5
201512926	40	no genes detected	-	-	-	-	-	-	-	-	-
201513031	40	STR SMX TET	aadA2_strA	-	sul1	tet(A)	-	-	-	-	-
201513069	40	STR SMX TET	aadA2	-	sul1	tet(A)	-	-	-	-	-
201513113	3135	STR SMX TET	strB_strA	-	sul2	tet(A)	-	-	-	-	-
201513193	682	no genes detected	-	-	-	-	-	-	-	-	-
2014LSAL00238	682	no genes detected	-	-	-	-	-	-	-	-	-
2014LSAL00274	40	TET	-	-	-	tet(B)	-	-	-	-	-
2014LSAL00337	40	no genes detected	-	-	-	-	-	-	-	-	-
2014LSAL00455	40	STR SMX TET	aadA2	-	sul1	tet(A)	-	-	-	-	-
2014LSAL00717	40	TET				tet(B)	-	-	-	-	-
2014LSAL00762	40	STR AMP SMX TET TMP	aadA1	bla TEM-1C	sul1	tet (A)	dfrA1	-	-	-	-
2014LSAL00814	40	AMX SMX TMP		blaTEM-1B	sul2		dfrA1	-	-	-	-
2014LSAL00873	40	STR SMX	aadA2	-	sul1	-	-	-	-	-	-
2014LSAL00980	40	STR KAN TET	aph (3')-IC + strA + strB			tet (B)	-	-	-	-	-
2014LSAL01158	682	STR SMX TET	aadA2	-	sul1	tet(A)	-	-	-	-	-
2014LSAL01220	40	STR SMX TET	aadA2	-	sul1	tet(A)	-	-	-	-	-
2014LSAL01256	40	STR SMX TET	aadA2	-	sul1	tet(A)	-	-	-	-	-
2014LSAL01306	40	no genes detected	-	-	-	-	-	-	-	-	-
2014LSAL01311	71	no genes detected	-	-	-	-	-	-	-	-	-
2014LSAL01383	71	no genes detected	-	-	-	-	-	-	-	-	-
2014LSAL01467	39	no genes detected	-	-	-	-	-	-	-	-	-
2014LSAL01499	71	no genes detected	-	-	-	-	-	-	-	-	-
2014LSAL01651	40	STR SMX TET	aadA2	-	sul1	tet(A)	-	-	-	-	-
2014LSAL01779	71	no genes detected	-	-	-	-	-	-	-	-	-
2014LSAL01780	71	no genes detected	-	-	-	-	-	-	-	-	-
2014LSAL01781	71	no genes detected	-	-	-	-	-	-	-	-	-
2014LSAL01894	40	STR SMX TET TMP	aadA2 + ΔstrA + strB	-	sul1 + sul2	tet (A)	drfrA14	-	-	-	-
2014LSAL02051	40	STR SMX TET	aadA2	-	sul1	tet(A)	-	-	-	-	-
2014LSAL02073	71	no genes detected	-	-	-	-	-	-	-	-	-
2014LSAL02163	71	no genes detected	-	-	-	-	-	-	-	-	-
2014LSAL02205	40	STR SMX TET	aadA2	-	sul1	tet(A)	-	-	-	-	-
2014LSAL02278	40	STR SMX TET	aadA2	-	sul1	tet(A)	-	-	-	-	-
2014LSAL02285	40	STR SMX TET	aadA2	-	sul1	tet (A)	-	-	-	-	-
2014LSAL02325	71	AMP SMX SXT TET	ΔstrA + strB	blaTEM-1B	sul2	tet (A)	drfrA14	-	-	-	-
2014LSAL02431	40	AMX	-	blaCTX-M-1	-	-	-	-	-	-	-
2014LSAL02441	71	no genes detected	-	-	-	-	-	-	-	-	-
2014LSAL02463	40	STR SMX TET	aadA2	-	sul1	tet(A)	-	-	-	-	-
2014LSAL02547	40	STR SMX TET	aadA2	-	sul1	tet(A)	-	-	-	-	-
2014LSAL02838	40	STR SMX TET	aadA2	-	sul1	tet(A)	-	-	-	-	-
2014LSAL03150	71	no genes detected	-	-	-	-	-	-	-	-	-
2014LSAL03218	71	no genes detected	-	-	-	-	-	-	-	-	-
2014LSAL03309	71	no genes detected	-	-	-	-	-	-	-	-	-
2014LSAL03340	71	no genes detected	-	-	-	-	-	-	-	-	-
2014LSAL03342	71	no genes detected	-	-	-	-	-	-	-	-	-
2014LSAL03344	71	no genes detected	-	-	-	-	-	-	-	-	-
2014LSAL03348	71	no genes detected	-	-	-	-	-	-	-	-	-
2014LSAL03350	71	no genes detected	-	-	-	-	-	-	-	-	-
2014LSAL03355	71	no genes detected	-	-	-	-	-	-	-	-	-
2014LSAL03356	71	no genes detected	-	-	-	-	-	-	-	-	-
2014LSAL03383	71	no genes detected	-	-	-	-	-	-	-	-	-
2014LSAL03388	71	no genes detected	-	-	-	-	-	-	-	-	-
2014LSAL03390	71	no genes detected	-	-	-	-	-	-	-	-	-
2014LSAL03393	71	no genes detected	-	-	-	-	-	-	-	-	-
2014LSAL03396	71	no genes detected	-	-	-	-	-	-	-	-	-
2014LSAL03398	71	no genes detected	-	-	-	-	-	-	-	-	-
2014LSAL03401	71	no genes detected	-	-	-	-	-	-	-	-	-
2014LSAL03404	71	no genes detected	-	-	-	-	-	-	-	-	-
2014LSAL03407	71	no genes detected	-	-	-	-	-	-	-	-	-
2014LSAL03409	71	no genes detected	-	-	-	-	-	-	-	-	-
2014LSAL03410	71	no genes detected	-	-	-	-	-	-	-	-	-
2014LSAL03414	71	no genes detected	-	-	-	-	-	-	-	-	-
2014LSAL03416	71	no genes detected	-	-	-	-	-	-	-	-	-
2014LSAL03420	71	no genes detected	-	-	-	-	-	-	-	-	-
2014LSAL03463	71	no genes detected	-	-	-	-	-	-	-	-	-
2014LSAL03465	71	no genes detected	-	-	-	-	-	-	-	-	-
2014LSAL03470	71	no genes detected	-	-	-	-	-	-	-	-	-
2014LSAL03478	71	no genes detected	-	-	-	-	-	-	-	-	-
2014LSAL03510	71	no genes detected	-	-	-	-	-	-	-	-	-
2014LSAL03521	71	no genes detected	-	-	-	-	-	-	-	-	-
2014LSAL03524	71	no genes detected	-	-	-	-	-	-	-	-	-
2014LSAL03616	40	STR SMX TET	aadA2	-	sul1	tet(A)	-	-	-	-	-
2014LSAL03694	71	no genes detected	-	-	-	-	-	-	-	-	-
2014LSAL03785	682	no genes detected	-	-	-	-	-	-	-	-	-
2014LSAL03787	682	no genes detected	-	-	-	-	-	-	-	-	-
2014LSAL03926	39	no genes detected	-	-	-	-	-	-	-	-	-
2014LSAL03973	40	STR SMX TET	aadA2	-	sul1	tet(A)	-	-	-	-	-
2014LSAL03974	40	STR SMX TET	aadA2	-	sul1	tet(A)	-	-	-	-	-
2014LSAL03975	40	STR SMX TET	aadA2	-	sul1	tet(A)	-	-	-	-	-
2014LSAL03976	40	STR SMX TET	aadA2	-	sul1	tet(A)	-	-	-	-	-
2014LSAL03985	71	no genes detected	-	-	-	-	-	-	-	-	-
2014LSAL04065	40	STR SMX TET	aadA2	-	sul3	tet(A)	dfrA12	-	-	-	-
2014LSAL04466	40	STR SMX TET	aadA2	-	sul1	tet(A)	-	-	-	-	-
2014LSAL04673	71	no genes detected	-	-	-	-	-	-	-	-	-
2014LSAL04833	40	STR SMX TET	aadA2	-	sul1	tet(A)	-	-	-	-	-
2014LSAL05133	71	no genes detected	-	-	-	-	-	-	-	-	-
2014LSAL05213	71	no genes detected	-	-	-	-	-	-	-	-	-
2014LSAL05495	40	STR SMX TET	aadA2	-	sul1	tet(A)	-	-	-	-	-
2014LSAL05538	39	no genes detected	-	-	-	-	-	-	-	-	-
2014LSAL05735	71	no genes detected	-	-	-	-	-	-	-	-	-
2015LSAL00134	40	STR SMX TET	aadA2	-	sul1	tet(A)	-	-	-	-	-
2015LSAL00137	40	STR SMX TET	aadA2	-	sul2	tet (A)	-	-	-	-	-
2015LSAL00190	40	STR SMX TET	aadA2	-	sul1	tet(A)	-	-	-	-	-
2015LSAL00219	71	no genes detected	-	-	-	-	-	-	-	-	-
2015LSAL00314	39	no genes detected	-	-	-	-	-	-	-	-	-
2015LSAL00428	40	STR SMX TET	aadA2	-	sul1	tet(A)	-	-	-	-	-
2015LSAL00429	40	STR SMX TET	aadA2	-	sul1	tet(A)	-	-	-	-	-
2015LSAL00452	40	STR SMX TET	aadA2	-	sul1	tet(A)	-	-	-	-	-
2015LSAL00465	40	STR SMX TET	aadA2	-	sul1	tet(A)	-	-	-	-	-
2015LSAL00477	71	no genes detected	-	-	-	-	-	-	-	-	-
2015LSAL00641	39	no genes detected	-	-	-	-	-	-	-	-	-
2015LSAL00691	40	no genes detected	-	-	-	-	-	-	-	-	-
2015LSAL00728	40	TET	-	-	-	tet ( c)	-	-	-	-	-
2015LSAL00981	40	no genes detected	-	-	-	-	-	-	-	-	-
2015LSAL00989	40	STR SMX TET	aadA2	-	sul1	tet(A)	-	-	-	-	-
2015LSAL00990	40	STR SMX TET	aadA2	-	sul1	tet(A)	-	-	-	-	-
2015LSAL01029	40	STR SMX TET	aadA2	-	sul1	tet(A)	-	-	-	-	-
2015LSAL01058	40	STR SMX TET	aadA2	-	sul1	tet(A)	-	-	-	-	-
2015LSAL01075	71	no genes detected	-	-	-	-	-	-	-	-	-
2015LSAL01179	71	no genes detected	-	-	-	-	-	-	-	-	-
2015LSAL01314	40	STR SMX TET	aadA2	-	sul1	tet(A)	-	-	-	-	-
2015LSAL01334	40	STR SMX TET	aadA2	-	sul1	tet(A)	-	-	-	-	-
2015LSAL01341	40	STR SMX TET	aadA2	-	sul1	tet(A)	-	-	-	-	-
2015LSAL01474	71	no genes detected	-	-	-	-	-	-	-	-	-
2015LSAL01578	40	no genes detected	-	-	-	-	-	-	-	-	-
2015LSAL01591	71	no genes detected	-	-	-	-	-	-	-	-	-
2015LSAL01697	40	STR KAN SMX TET	aadA2 + aadA5	-	sul1	tet (A)	-	-	-	-	-
2015LSAL01713	40	STR SMX TET	aadA2	-	sul1	tet(A)	-	-	-	-	-
2015LSAL01716	71	no genes detected	-	-	-	-	-	-	-	-	-
2015LSAL01748	40	no genes detected	-	-	-	-	-	-	-	-	-
2015LSAL01817	39	no genes detected	-	-	-	-	-	-	-	-	-
2015LSAL01821	39	no genes detected	-	-	-	-	-	-	-	-	-
2015LSAL01829	71	no genes detected	-	-	-	-	-	-	-	-	-
2015LSAL01973	682	no genes detected	-	-	-	-	-	-	-	-	-
2015LSAL02005	71	no genes detected	-	-	-	-	-	-	-	-	-
2015LSAL02462	40	no genes detected	-	-	-	-	-	-	-	-	-
2015LSAL02588	71	no genes detected	-	-	-	-	-	-	-	-	-
2015LSAL02717	40	STR SMX TET	aadA2	-	sul1	tet(A)	-	-	-	-	-
2015LSAL03121	39	no genes detected	-	-	-	-	-	-	-	-	-
2015LSAL03260	40	STR SMX TET	aadA2	-	sul1	tet(A)	-	-	-	-	-
2015LSAL03284	39	no genes detected	-	-	-	-	-	-	-	-	-
2015LSAL03285	39	no genes detected	-	-	-	-	-	-	-	-	-
2015LSAL03548	40	STR SMX	aadA2	-	sul1		-	-	-	-	-
2015LSAL03550	40	no genes detected	-	-	-	-	-	-	-	-	-
2015LSAL03563	40	no genes detected	-	-	-	-	-	-	-	-	-
2015LSAL03564	40	STR SMX TET	aadA2	-	sul1	tet(A)	-	-	-	-	-
2015LSAL03879	40	STR SMX TET	aadA2	-	sul1	tet (A)	-	-	-	-	-
2015LSAL03891	39	no genes detected	-	-	-	-	-	-	-	-	-
2015LSAL04018	40	STR SMX TET	aadA2	-	sul1	tet (A)	-	-	-	-	-
2015LSAL04158	39	no genes detected	-	-	-	-	-	-	-	-	-
2015LSAL04225	40	STR SMX TET	aadA2	-	sul1	tet(A)	-	-	-	-	-
2015LSAL04227	40	STR SMX TET	aadA2	-	sul1	tet(A)	-	-	-	-	-
2015LSAL04332	71	no genes detected	-	-	-	-	-	-	-	-	-
2015LSAL04562	40	STR SMX TET	aadA2	-	sul1	tet (A)	-	-	-	-	-
2015LSAL04574	71	no genes detected	-	-	-	-	-	-	-	-	-
2016LSAL00028	39	no genes detected	-	-	-	-	-	-	-	-	-
2016LSAL00056	40	STR SMX TET	aadA2	-	sul1	tet (A)	-	-	-	-	-
